# Supplementary material for: Paired yeast one-hybrid assays to detect DNA-binding cooperativity and antagonism across transcription factors
Source: Nat Commun. 2023 Oct 18;14:6570. doi: 10.1038/s41467-023-42445-6 (PMC10584920; doi:10.1038/s41467-023-42445-6)
Supplement: Supplementary file 5 — Supplementary data [file 41467_2023_42445_MOESM5_ESM.xlsx]

## Sheet: List of Supplementary Tables
Table Number	Description
Supplementary Table 1	DNA-baits
Supplementary Table 2	TF ORFs for NF-κB/AP-1 pY1H screen
Supplementary Table 3	TF-pairs for NF-κB/AP-1 pY1H screen
Supplementary Table 4	Results for NF-κB/AP-1 pY1H screen
Supplementary Table 5	TF-pairs for pTF1.0
Supplementary Table 6	Human TF ORFs for large-scale and viral/human protein pY1H screens
Supplementary Table 7	TF-pairs for large-scale pY1H screen
Supplementary Table 8	Results for large-scale pY1H screen
Supplementary Table 9	TF expression across tissue/cell types
Supplementary Table 10	TF expression similarity and tissue/cell type expression specificity scores
Supplementary Table 11	TF ORFs for isoform pY1H screen
Supplementary Table 12	TF isoform-pairs for isoform pY1H screen
Supplementary Table 13	Results for isoform pY1H screen
Supplementary Table 14	Viral protein ORFs for viral/human protein pY1H screen
Supplementary Table 15	Protein pairs for viral/human protein pY1H screen
Supplementary Table 16	Results for viral/human protein pY1H screen

## Sheet: Supplementary Table 1
Bait Gene	Ensembl Gene ID	Type of Gene	Sequence in Cloning Order	Genomic Coordinates (GRCh38/hg38)	Strand	Screens Used	Generated For	Forward Primer + Gateway Tail	Reverse Primer + Gateway Tail
CCL5	ENSG00000271503	cytokine	GGGGTTACATTTTGTTTATTTTGCTTTTGTCACTCTCTTTTTTTTTTTTTTTTTTTTTGAGACGGAGTTTCGCTCTGTCGCCCAGGCTGGAGTGCAGTGGCGCGATCTCGGCTCACTGCAAGCTCCACCTCCCGGGTTCACGCCATTCTCCTGCCTCAGCCTCCTGAGTAGCTGGGACTACAGGCGCCCGCCACCACGCCCGGCTAATTTTTTGTATTTTTAGTAGAGGCGGGGTTTCACTGTGTTAGCCAGGATGGCCTCGATCTCCTGACCTCATGATCCGCCCGCCTCGGCCTCCCAAAGTGCTGGGATTACAGGCGTGAACCACCGCGCCCGGCCGCTTTTGTCACTCTCAATAAACACTTTTCTCTTAAATAATTCAGATGCCGGCCGGGTACG…	chr17:35880303-35882364	-1	NF-κB/AP-1; large-scale screen; isoform screen	PMID: 33179750	See PMID: 33179750	See PMID: 33179750
CX3CL1	ENSG00000006210	cytokine	GGTGTCCAAAGGGTCAAATGAGGAAAAGCAGAGCCGTGCTTTGCATTTTCGCTTCTATTTTATGCCAGGCTCTGTCCCGTACCCTATGGACATAAACTCACTTAGTCTTCACATTGGTCCTCGCAGTGAGGGTGGAGGCAGGTGGTGGACCCTACTGGTCTTGAGCTCAGACCTCAGAGCCAGCTGGCTGGGACGAATCCAGGATCCCTCATTTCCTGGCTGGTGAACCTAAGAAAATGTCTTTTTTTTTTTTTTTTTTTAGACAGAGTCTCACTCTGTCACCCAGGCTAGAGTGCAGTGGCGTGATCTTGGCTCACTGCAACCCTCTGCCTCCCAGGTTCAAGCGATTCTCCTGCCTCAGCCTCCCAAGTAGCTGGGATTACAGGTGTGCACCACACC…	chr16:57370420-57372505	1	NF-κB/AP-1; large-scale screen; isoform screen	PMID: 33179750	See PMID: 33179750	See PMID: 33179750
IL1B	ENSG00000125538	cytokine	TCTGAGGAAGGTGGCAGTTCCTACAACGGGAGAACCAGTGGTTAATTTGCAAAGTGGATCCTGTGGAGGCAAAACAGAGGAGTCCCCTAGGCCACCCAGACAGGGCTTTTAGCTATCTGCAGGACCAGACACCAAATTTCAGGAGGGCTCAGTGTTAGGAATGGATTATGGCTTATCAAATTCACAGGAAACTAACATGTTGAACAGCTTTTAGATTTCCTGTGGAAAATATAACTTACTAAAGATGGAGTTCTTGTGACTGACTCCTGATATCAAGATACTGGGAGCCAAATTAAAAATCAGAAGGCTGCTTGGAGAGCAAGTCCATGAAATGCTCTTTTTCCCACAGTAGAACCTATTTCCCTCGTGTCTCAAATACTTGCACAGAGGCTCACTCCC…	chr2:112836725-112838654	-1	NF-κB/AP-1; large-scale screen; isoform screen	PMID: 33179750	See PMID: 33179750	See PMID: 33179750
IL23A	ENSG00000110944	cytokine	GCAACAGTCCCACAATCTCCCCACCAACCCTTCTTCCTACCCAACTCCTGCAGCACCAGGAAGTGAAACAAAGAGGCAGAGCCCTGTGCCTCCAACTCACCCTTGTCCCTCTCATCCCATCCCCCAGGCTCTACTTCCTCCTCCTTTTCATCTTTCTTTCATCTCTTATCTTTTAGGGCTCCCAGAATGGGGACCAGAGATGGGAAGAACATAGGAGACGTTGTACACAAGTAAGGTGAACTCCCTATCCTGCCCCCTCCCCTTTCCTTATTCCATTGGTGTCCACCTTATTAGGGAGAGAGGCAAAACAGTTCTCACCCAAACTCAGATAATTCTCTGATGCTGGAAATGTTTAATCTAAAGGGTAGATTTCCATTTTTTTTTTTTTTTTTTTGAGAC…	chr12:56336854-56338904	1	NF-κB/AP-1; large-scale screen; isoform screen	PMID: 33179750	See PMID: 33179750	See PMID: 33179750
CCL15	ENSG00000275718	cytokine	ACATTCATCTCCTCCCCCAAACTACCTTTCAAAAACTTTTAACCTGTGAGCCTTCGATGAGATTGATCTGAGTAATAACTCTTTACTGCAATGCGATGGTTTTTGTGCAGCAGGTACGGTATCTATCTCACCGTTGGAGACATTCTTCAAGGACCTTGTAACTGCACACTTGGAAGTTTGTTAAGGGGGTAAATCTCATGTTATGTGGCTGATTTGTTTTGTTTTGACACAGGGTCTCACTCTGTCACCCAGGCTGGAGTACAGTGGTGTGATCATAGGTCACTGCAGCCTGCAGCACGCCCAAGCACAAGAAATCCTCCTGCCTCAGCCTCTCAAGTAACTGGGACTGCAGGCCCGTGCCACCAAGCCTGTTTTTTTTTTTTTGTAGAAATGAGGTCT…	chr17:36002038-36004038	-1	NF-κB/AP-1; large-scale screen; isoform screen	PMID: 33179750	See PMID: 33179750	See PMID: 33179750
CCL2	ENSG00000108691	cytokine	TCCTACACAAAGTTGCACAGTCTCTAGTCCTGGAAACATTTTATTCATTGGATAAGAATGGATTGAGGCATGAGCAGAGGACTGAGACAAACACAGAGAAGTTTCAACACTGGTTGGGGAGAAAAGGAGTAACTAGTGAGATTCAGGCAGAACAAGAATAAGGCTCCTCAAGAGGCACAAGCAAAGCAGGGCTCGAGTTGATTTGTTCTCTCTTCATCCTGCTTTTTGTAATTCCACCAGAGTCTGAAATGGCCACTCCATAGAGTCTCTGCTCTGGGATTCTCCAGGAAACCAATATCCATCATGAGACATCAAGTCTAGTCCCAGGAAGAAGAGATTCTGGAATGGAAACATCCTGGGTGGGAGTCTCAGCACATCTACTATTCTGTCTGAGTTACT…	chr17:34253285-34255285	1	NF-κB/AP-1; large-scale screen; isoform screen	PMID: 33179750	See PMID: 33179750	See PMID: 33179750
CSF2	ENSG00000164400	cytokine	CTCTGGACTTCCCCCTGCCGAGTCAAGGTCACACCATGGGAGGGTCCATTGCAGTCTGTTTCCTACCAGACTGGGAGCCTCAAGGGCCAAATGTGAGGGCCAGTGGGAGGGTCCCGTTTACCTCCCCAGAACAGGTCCTGGTGTGGATTGGAAAGACTTGTTGACTGACTGTCTGAGCTATGACAACTCATTTCTAGGAGGAAAGTGACCTTCTCTCCCAGATGGGTCATACAGGCTCTCTGCCTCCCTGGCCATCAGCTGAACCACTATCTATGGCTCCCTTCCCTGCCCTCCAGCCTCCAGGGTGCTATCCAACACATGTGATATCTACATGTAGTATCCATGTCCTCATCTCTCCCCCGAGAGCTCCCTGGAAAGAGCTGAGCCAAGGCCTTGCAA…	chr5:132071790-132073790	1	NF-κB/AP-1; large-scale screen; isoform screen	PMID: 33179750	See PMID: 33179750	See PMID: 33179750
CXCL8	ENSG00000169429	cytokine	GGCCCAAGCTTTCTCTTCTTGTCACTCCATGCACTGTGTTCCGTATGCTAAATAGTTTGAGAAACCCAAATGGGCCATGTTCGCCTACATTTCATTGTCCTGTACTTCCTGTCCTGTACTAGCAAAGCAGTCCCATTGGTCTTTCTTCTCCTCATTAACAATAAAGGTAACACTTTTGATGTTGTTTCTTCAGAAAACCTTCATTCATCAAAACTGCCTCAAAGATCATGTTTGTTTGATTCCAGAACTTCCTGTAATTACCTGTTATTGTAACACTCATCACTGTATTTTACTTACTTGTGTAACTAATTTTCCATATTCTGCACTAGACAACAAAGTCCTTTAAGTCAGGTACTATATCTATTTACATAGCATTCACATCTCCTACAATAAGGGACA…	chr4:73738569-73740569	1	NF-κB/AP-1; large-scale screen; isoform screen	PMID: 33179750	See PMID: 33179750	See PMID: 33179750
IFNB1	ENSG00000171855	cytokine	TAATCATGTTGTATGTACAATTTTATGTTCTATTTTTCAATATTAACTGGTGTCTTTCAAATTTCCTAATGACAAAAATAATATATGCTCATAATAGAACATTTTAAATGCAAATAAAACAAAATAAATGTTAAAATTTAGTAATATTTATTAAATTTTCTCCAAGTGCACGAAATTACAAATGTAACAACCTAATTCCCTAGTGGCCTAATAACCCTATTTCCCAGACCTCTTCTCATTACAAGGAAAAACTCATATGCAGATAGTTCTAAAGGTATGAAGTGAAAAGATAAAGATTTTTCTTCCTTGCTGCATCCTCACCCCATCAGCATTATTCCCCAGGGTAACTACTATTAATAGATAGTAATTCTACCCAAAGGAAAAAATCATATGCATATA…	chr9:21077963-21079963	-1	NF-κB/AP-1; large-scale screen; isoform screen	PMID: 33179750	See PMID: 33179750	See PMID: 33179750
IL10	ENSG00000136634	cytokine	GTTAGACCTGCAGGCTAACACAGACACAGCCCAGAAAACCCAGGAGCCGAGGGGGAAGGAGAAAGGTGCAAGAAGGGGAAACCCAGGTCCTGGTCCCCTTCTCTCTGCTTCCTGGCAGCAGAACTCAGACAGAACCCTTAAGCCAGTCTAAGTCTGGCAGGACCAGTAAGTTCTGAGTTAGCTCCATACTAGTTTCTAGCAGGCTCTTTCTCACTTCCTGATTCTTAGGTTTCTACATTGACACTCCCTGAAGAGTTGGGAAGAGACACCACAGTCCCCTGACCCTGATCCATAGGTCACACAGCAGGGACATCCACAGGGTGGGCGTGGGCCCTCTCATCCCTCCCTCCCACTCACTTCACGCTGGCTGGGCCCCAAGGTGTTTGCACCCCTTGCAGT…	chr1:206772494-206774494	-1	NF-κB/AP-1; large-scale screen; isoform screen	PMID: 33179750	See PMID: 33179750	See PMID: 33179750
IL12B	ENSG00000113302	cytokine	AGACAATTCAGAGCCCTGTTCCAGGCTCCTCACATTGATTCTCTCTGTCTTCTTCCACTCCTCTTTGTCATCTTTGATGTCCCCTTGTGAGCTACGAAAAGACTTTCTGGGACACGACAGGATAAAAAAATAAATAAGTGCAAGCAGCCATTCATTAAACGTTTAGCCAGGATGCTGCTTTAACTGCATCCCATCATATCTCATTAATCTTCACACCAGTCCTGAGATCAGGTACTATTATTAACCCGATTTTACAGATGTGAGGAACTGAGGCTTAACGAAGGTAAGTAACTTGCAGGTGCGGGTATCCAGCTCTCTAACTCCAGAGCCCATGCTCTTAAAACCCTATTACTTGTCCCTGGTGGAGGTGAACACTGGGGGCCCTTTCATATAGGACTA…	chr5:159330887-159332887	-1	NF-κB/AP-1; large-scale screen; isoform screen	PMID: 33179750	See PMID: 33179750	See PMID: 33179750
IL18	ENSG00000150782	cytokine	TGTCCTTCCTTGGTAAAATGTAGAGTTGTCCACTGTGTTTATCTCCTCCTCCTTATTATCATGGTTGCTGTTATTATTTTTAATGGTTCATTAAACCCAAGGGTCTGGGAAATACTCATGGAATTCATCTCACAGCCTTCACACTGTATGATATTTAAACAGGTGGTTGTCCATCTGATTCTTAAAATATTTCCAAGAAAAATGATTCCACCTAATGCATAAATGCTTTCATCAGATTAAGAGAACACCATGGACATTTTATTTTCTTTTATTTTTTAAATATTAACTTCCATTGCATAAGCTAAATGGGTAGGAATAAGTGAGATGATATTGTTATCTAGAGCTTTAAAATATTCAAAGGGCTGTCATCATTATCTCATTTAATCTTTGAAAACAACT…	chr11:112164074-112166025	-1	NF-κB/AP-1; large-scale screen; isoform screen	PMID: 33179750	See PMID: 33179750	See PMID: 33179750
IL1RN	ENSG00000136689	cytokine	TCCTCTGATAGTAATGGCTAATACTTAAATAATGCCAACCACATGCCAAGCACTTTACAGTTGTTAGCCCAGTCTTCACAAGCACCTTGTGAGGTGGGCAAGAGTCTTATCTTACTCTCATTTTATAGATGTGGCCCAGGATCCCACAGCTATAGTTCATGGTGCTGGGATTTGAACCTCTGGCCACCAGAGCCCACCTTAATGTGTCCTCCTCCTGTTGTCATAACAGAAAAGTACAACACCATGATGACACATCAGGCTATCCTGGCAGGTTCCCAGGCTGCCCCAATGCCCAACTTTCTAGGTTTACAAAGTTGACATTTACGAAGTTTCCAGGTTTACAAATCTAGTTTCTGATTCTTTAGTCAGCAGGAATTTCTCTACAAAAGCTGCTTCGAA…	chr2:113115981-113117981	1	NF-κB/AP-1; large-scale screen; isoform screen	PMID: 33179750	See PMID: 33179750	See PMID: 33179750
IL32	ENSG00000008517	cytokine	AAAACAGGGTACATACAGTCTGGGTGGATCCCAAGATGTCTTCAGATGGTGGCCTTTGAGAGTCATGAGGGGCTAGGGTTGGAGCTGAAGCCTAAAGCATGACTTTTAGCTGGTGCAGGAGTGGCTTCCTTCTGTCTCCCACTACAATTCAGAGGATACTCAGGGAAAGATCTGGACATCCTGTATGTGGAAAGGCGGTTGCGCACAGTGGAATGGACTCCTAAGTGGCAGGCAGGTGACAACCGTTGTCTACTTCACCCAAGGGAAGATTTCTCCATGGAGCGTGTTTTATAGGTTCTGTCTCTCCGAGTCCCCTTTGAGAATATAATGGGATACATTGCATCCATGCTGAATTCCTAAGCCCCAGGACCTCAGAATATGCCCTTATTTGGAAACAGG…	chr16:3063812-3065812	1	NF-κB/AP-1; large-scale screen; isoform screen	PMID: 33179750	See PMID: 33179750	See PMID: 33179750
IL6	ENSG00000136244	cytokine	CGAGAAAACCTTTCCCAGGCTAGGATAACAGAGGATTTGGTTGAAAATACAGGCAATTAGGTGCTACCTCTGGGAAAAGGGGCCAGGAGAGGAAGGAGACACTTTTCCCTGCATGCCCTGATGTCCTATTTGAACATTTTATCATGAACACGAACTTCCTATTTAAAAAACACTTTTTATTGAAAAGATAAATCTGTGTGTTGTATTGTGTCACTCAGTTCAAGTACTTGAAATTTATTGAATTGTATTTTCTAAAAAATAGATAGTTGAGTAAAAGCAAGCTCACATTACATAGACGGATCACAGTGCACGGCTGCGGAGCTGGGAGCAGTGGCTTCGTTTCATGCAGGAAAGAGAACTTGGTTCAGGAGTGTCTACGTTGCTTAAGACAGGAGAGCA…	chr7:22725240-22727240	1	NF-κB/AP-1; large-scale screen; isoform screen	PMID: 33179750	See PMID: 33179750	See PMID: 33179750
TNFSF15	ENSG00000181634	cytokine	CAGTCATCAAAAGAAAGGTTAAGTTACAATAGCAAAGATTTAGGTTAATCTCAAAGATGTTTCTTAATAGATTTGTTCAATCCAGAATGAGTAACCATGGGACATCAAAATCATCCTTTGCTAGAATTCTTTGAAAATACGTTAGATGCTTATTTTAGTAGATGGTAATGAGTCTATTGAATAACAGTTAGGAGCAATAGTCATGGGGAAGGGTTATGACTTAGTACCTGCTCTCCCAGACCTGATGGTCTAATTGGGGAGACAGAAGGAATGGTCAAACATAGTCTAGTAGGAGGTATTCAATGATAGGGAAGAAAGGGAAGCTATAGGAACATAGAATATGATCATCTTACCCAATCTTGGAGGCAGGCGGATACAAAAATGGTTTCTACACACAAT…	chr9:114806126-114808126	-1	NF-κB/AP-1; large-scale screen; isoform screen	PMID: 33179750	See PMID: 33179750	See PMID: 33179750
IFNG	ENSG00000111537	cytokine	AAATGACTAGGCCGGGTGCGGTGGCTCACGCCTGTAATCCCAGCACTTTGGGAGGCCAAGGCGGGCGGATCACGAGGTCAGGAGATCGAGACCATCCTGATTAACACAGTGAAACCCCGTCTGTACTAAAAATAGCACAAAAAAAAAAAAAAAAAAAAAAATTAGCCGGGCGTGGCGAGTGCCTGTAGTCCCAGCTACTCGGGAGGCTGAGGCGGGAGAATGGCGTGAATCCGGGAGGCAGAGCTTGCAGTGAGCCGAGATTGCGCCACTGCACTCCAGCCTGGGTGACAGAGCAAGACTCCGTCTCAAAAAAAAAAAAAAAAAAAAAGAAATGACTAGTCATCCAATGTGCCAAAATAATAATAAACTTTTATTAGTGATTACTATATGCCAGGAAAA…	chr12:68159747-68161747	-1	NF-κB/AP-1; large-scale screen; isoform screen	PMID: 33179750	See PMID: 33179750	See PMID: 33179750
TNF	ENSG00000232810	cytokine	GCACTCGATGTACCACGGGGCTGCGTTCCAGCTCACCCAGGGAGACCAGCTATCCACCCACACAGATGGCATCCCCCACCTAGTCCTCAGCCCTAGTACTGTCTTCTTTGGAGCCTTCGCTCTGTAGAACTTGGAAAAATCCAGAAAGAAAAAATAATTGATTTCAAGACCTTCTCCCCATTCTGCCTCCATTCTGACCATTTCAGGGGTCGTCACCACCTCTCCTTTGGCCATTCCAACAGCTCAAGTCTTCCCTGATCAAGTCACCGGAGCTTTCAAAGAAGGAATTCTAGGCATCCCAGGGGACCACACCTCCCTGAACCATCCCTGATGTCTGTCTGGCTGAGGATTTCAAGCCTGCCTAGGAATTCCCAGCCCAAAGCTGTTGGTCTGTCCCAC…	chr6:31573567-31575567	1	NF-κB/AP-1; large-scale screen; isoform screen	PMID: 33179750	See PMID: 33179750	See PMID: 33179750
CCL1	ENSG00000108702	cytokine	GAGCCACTGTTGTAGATAGTCTGGAAGAGCCCTTTCAACTTGGACATTTCCATGTTTGGAGAGTGGACTAAAGGAAAGTGTTGCAGGAATTGTATGGCAATCCAGGCATGAGAGTTCTCACAAGAGGCTGAGATCCTATCTGCTAGATATGGCAGAAGTGCCTTTGTGGAGACAATGACATTTGCAATGGGTAGGATGTTCACAGAGTGAGACAGAGAGGTGGGCTCTGCAGGTGGAGGTTACAGCAGGAGCAAAATCCCAGAGATAGTACAGCAAGTGGCAGTTACTTGCAATCAGGAATTGCAATTACCCGAATGTGCTGGCCTCCACTGAGGCATGACATGAAGAACCACAAATATCCAGGTGAGTAGCTCGGTGCTCCACCCAATTGATGGTGTG…	chr17:34363231-34365231	-1	isoform screen	PMID: 33179750	See PMID: 33179750	See PMID: 33179750
IL7	ENSG00000104432	cytokine	CCTAACAATTCCCAAAGCTTTATGAATATTCTCTTCAGAAAGATTCTTTATAGTTGGGGGCAGAATCCAGTGTAACATTTACATTGCCTTTCCTGCAGCTCTGAATAACTTCCTTTCATGCTTCCCAAAAGTTCAGATATGTACAACCCTTATTCTACCTGGATTTATGGTGATTGTGATAAAAGGAAGACGGATTTCCTTTTGTGCAAAGTATTGATGGATGCTCTTTTACTTTGTTCCTGGAAAGTTAAAAAAAGAAAAAGGTGCAGGCTATGAACAGTTACATACTTCAATGCTGCTGTCAGGGATTTAAAATAAATAAATAAATAAATAAATAAATAAATAAATAAATAAATCCCCAACCTAGGCGTGTTTCATTATAGAAATCATTTTTAAAAC…	chr8:78805451-78807451	-1	isoform screen	PMID: 33179750	See PMID: 33179750	See PMID: 33179750
CCL24	ENSG00000106178	cytokine	ATAATTACAAAGGGCTGTAGAGCCTCCGTGGCAGTCAGCCACATGGGAGTGGCAGGTGAAGGGAGTCTCTGATCATGAGGTCCTGACCTGGGATCCTGGAATCGGGGGTGGAGTGAGGTGGGAGCCATGTCCCACTCTGCCTCATAAAGTTGCCTCAGTCCCTTACAACTGAACTGGACGTTATGACTTACAGGCTTCCGCGTAGTTGCCAGTGCCTTCTGTCCTCCAACCTCAGTGCAGCTGTCAGCTATGAGTCCCTCCTGAACTTTCCTCCTGGCACAATTGGCCAGTTTTCCCGTGGTTTTTTTGTTTTCTTTTTATTTTTTTTTTAAAGACGGGGTTTTGCTATGTTGAGCAGGCTGGTCTTGAACTCCTGGGCTCAAATAATCCTCCCACCTT…	chr7:75813806-75815806	-1	isoform screen	PMID: 33179750	See PMID: 33179750	See PMID: 33179750
IL3	ENSG00000164399	cytokine	AAACAAAAAAAAATACAGGAATGTTTTGTCTCCACAGCTTTAAATTCATTGAACTTTAAAATTCCCTAGAAAAGCCCACTTACACTAAAAAAAATACAGCTTTTCTCTGTAAGGAATCACATTATTTGTGCACAAGTCCCCAAAACGTTTACATAGACAGTAACACCAAGGTACAGTTGAGTATGCAAGGAACAAACTCTGGGTCCGTGGGGCAATAGGGGACCCTACCGGAGCTAAGATTGCTGAGGTAGTTAGATCAGAGCCCCTCAAATGCACTGAATCACTGAGGATCTTATCAAAATGCGATTTTTGATTCAGAAAGTCTGGGCTGGGGCCTGAGGGTTGACACCGCTAACAAGCTCCCGGGCAGGGCTGACCTGCAGGTCTGGGACCACAGGA…	chr5:132058529-132060529	1	isoform screen	PMID: 33179750	See PMID: 33179750	See PMID: 33179750
CCL13	ENSG00000181374	cytokine	GAGGGATGTATCCAGGTTGAGGAACACAGGGAGACAACAGAGGAGAAGAACCTCAACTTAACTCTTCTCCCTGCTCTAATGTCCTCAGAAGCTCCCTTGTGCCTAAACCCAGTCAGAAGCTAGAAGGTCAGCAACCTCACTGATGTAACCCACCAAGATTGGCTTCCTAGGGCAGAGAATAGAATGGAAAAGAATGGAATGTGTGTCTGAAGGGACAAGCTTATAATATCCTTTTCTCAGGTGAGTCTTGACACATTTTTGTGTCAAAGTTAGGTAGGTCTCAAAATGAATTGAGTGGTGTACAATCTTTTGATATTCTCTGGAAGAGATTGCACAAGATTGAAATGACCACTTCCTTCAGTGCTTGGAGGAATTAGCTGTTTGTGCCCTTTGAGCCCA…	chr17:34354452-34356452	1	isoform screen	PMID: 33179750	See PMID: 33179750	See PMID: 33179750
CCL18	ENSG00000275385	cytokine	TGCAAGTCTGGCTTCTGCAGAAACTGGATGGATCCTAGAGAATGACTGTAGAACACTGTGAGCTCAACCAGGTAGTAACCTGATTGCAGCTTCTATAACCAGGTACTGACACATGCCAGGTATTAAGTACATGTTATGTACCTATTGATTTGGCAAATGCATTCTGTCCCATAACAAGTAGGAAAGAGGATAAGAAAAAGTTCCCATTCATAAGAATGGAAAATATTCACTTACAGTTTTCCTGTAGACTATTAACTCTCATCTTCTGCATACTGTAGTCTGAAGAGATCTGAATTTTCATGTATCTCTCAAAACAACACATTGATCCATTACATTGGTGACATCATGTTGATAGGGCATGATAGACAAGAAGTGGCCATATGTTGGACACTCTGTAAG…	chr17:36062309-36064280	1	isoform screen	PMID: 33179750	See PMID: 33179750	See PMID: 33179750
CCL19	ENSG00000172724	cytokine	AAACAGAATAACCAGAACCATCATGGACAGAAGAATGGATAGATCAATGGAAAGAGGGGTGGATGGATGAATTAATGAACAGATACCTGAATAAAAGGATAGAAGGCCAGGCACGGTGGCTCACGCCTGTAATCCCAACACTTTGGGAAGCGGAGGCAAGCAGATCATTTGAAGTCAGGAGTTCGAAACCAGGAGTTCGAAACCAGCCTAGCCAACAAGGTGAAACCTCACCTCTACTAAAAATACCAAATTTAGCCGGGCATGATGGTGGGTGCCTGTAATCCCAGCTACTCAGGAGGCTGAGGCAGGAGAATCCCTTGAGCCCAGGAGGTGGAGGTTGCTCTGAGCCAAGATCGTGCCATTGTACTCCAGCCTGGGTGACAGAGTGAGACTCTGTCT…	chr9:34691204-34693204	-1	isoform screen	PMID: 33179750	See PMID: 33179750	See PMID: 33179750
CCL21	ENSG00000137077	cytokine	TGCTGCAAGAATTAAGGAGAAATAAGACATTTCCAGATAAACAAAACTTAGGAAGTTCATTAATAGTAGACCTGCCCACAAGAAAAGCTAACGGGAGAAAGAAAAAACAAACAAACAAACAAACAAATGCTAAAGGAAGACCTTCAGAATGAAACAAAAGGACAAAAAATAATAACTCACAGCCACACAAAGAAACAAAGATCTCTGATAAACATAACAACATAGCAGGCTGGGCGCAGTGGCTCATGTCTGTAATCCCAGCACTTTGGGAGGCCAAGGTGAGCGGATCATTTGAGGTCAGGAGTTTGAGACCAACCAGGCCAACATGGTGAAACCCCATCTCTACAAAAAATAGAAAAATTAGCTGGATGTGGTGACAGGTGCCCATAATCCCAGTTA…	chr9:34710069-34712069	-1	isoform screen	PMID: 33179750	See PMID: 33179750	See PMID: 33179750
CCL22	ENSG00000102962	cytokine	GTAGGATCGCTTGAGCCCAGGAGGTCAAGGCTGCAGTGAGCTGTGATTGCACCACTGCACTCCGGCCTGTGTGACAGAGTGAGATCCTGCCTCTAAAACAACGACAACAACAACAAAAATCCTAAACCCTAAACAGTCACATCTGCAAAGTCCTTTTTACCATGTAAGGTAACATATTCATAGGTTTTGGGGATTAGAATGTGGACATTTAGGGGGGCCATTATTCTGTTTACCACAGCGTTCAATAAATGTTTGCTGAATGAAGGAATTGGATGAATGGATGGGTCCCTTTATACATGGAGTCCCAAGTTCTGAGTTCCAGGCCTGGCGTAGCCTCTGTGTGGCTGTGTGAACTGGGCAAGTCCTCTCTCTCTGAACCTCAGTTTCCTCCTTCATTAG…	chr16:57356772-57358772	1	isoform screen	PMID: 33179750	See PMID: 33179750	See PMID: 33179750
CCL23	ENSG00000274736	cytokine	GCAAACCAAATCCAGCAGCACATTAAAAAGCTTATCCATGGCTTCATCCCTGGGATGCAAGGCTGATTCAACATATGCAAGTCAATAAATGTAATCCATCACATAAACAGAACCAATGACAAAAACCACATGATTATCTCAATAGATGCAGAAAAGGTCTTCGATAAAATTCAACAACACTTCATGCTAAAAACACTCAATAAACTAGCATTGATGGAACATATCTCAAAATAATAAGAGCTGTTTATGACAAACCCACAGCCAAAATCATACTGAATGAGCAAAAGCTGAAAGCAATCCCTGTCAAGAAATGACAATATGTTGTGTAATCAACATACTGATTGGTGAATATTGTGAAATCTATTCCTTATATTCTTTCACTAAAAAAATATGCATCTA…	chr17:36017962-36019962	-1	isoform screen	PMID: 33179750	See PMID: 33179750	See PMID: 33179750
CCL26	ENSG00000006606	cytokine	GAATCACTTGAGCTTGGGGAGGTGGAGGCTGCCGTGAGCTGTGATCACACCTCTGCACTCCAGCGTCGGTGACAGAGTGAGACCCTGTCTCAAAACAAAAAAAGGATGGAAAAAAAACCTTACTTACTTGTTGAACTTCTGGGCTGAAGCAATCCTCCCGCCTGGGAGTGCTGGGATTACAGGCATGAGTCACCCAGGCCTGGCTTCTTTTCTTATAAGGACATCTGTCATGTTGGATCAGAGTCCCATCCTTATGACCTCATTAAAACTTACAGCCTGGCACAGCAGCTCACGCCTGTAATCCCAGCACTTTGAGAGGCCGAGAAGTGGGAAGCCCAGATGGCAGCCTAGACCCTGGGAACCACAGCAGATGGGGGCTCCTGGGAGATCCACACAGAG…	chr7:75789896-75791896	-1	isoform screen	PMID: 33179750	See PMID: 33179750	See PMID: 33179750
CCL27	ENSG00000213927	cytokine	GATGCAGGCTGTAAATGGTAAGAGGGGGAGATTCCTAGAAGCTGCCTGCCACAGAGGAGCGACTTGGGTTGGCGACCTTTCCTACAGTTCATACCCCAACTTTTGGCTCCTCCAGTCTGATCCCAAGTTTAGAGATCCTTGGCATCAGCCTACCTAGAAGTTCTTGCTCCCTCCCTAGGAGAGTCCAAGGGCCACTGCTCTTTGCCGCCCCCTTCTGTCACCCAATCAGCCTGGGACCCACTAACTCCTCAAGTGGTGAGAATCAGGGACTGCTATGTGGGCCTGCCTTCAGTTAGGGACTGGACCCAGCACCAGAAAGGGCACCACAAGATTAAGTTAAAGAAAGAGATGGCCCAGTTTCTGGCTGGGGCCAAAGCTACAGCAGATTGTGGCTGGGGA…	chr9:34662692-34664692	-1	isoform screen	PMID: 33179750	See PMID: 33179750	See PMID: 33179750
CCL28	ENSG00000151882	cytokine	ATCCAGAAGCTCTCCAAACTCTGCCCTTTTGGGGTTTTACAAAGGCTTCATTACATAGGCATGATTAACAACCATGTAGAAATGTGATTAGACAAAAAGCACATAATCTAAACCCAGCAAGTCCTGCCTGTTCAGGCTTTTCTTGGCCTGTGTAGCATTCCTTCCTCTAGAGTATGGGACAGAACCCTTTCTGGAATGAGGATCTTATGACCCACAATCAGATTAGAGTCCTGCCTTGGGCAGGTGAAAGAAAAACAGAAGGTCAGAGAGAGATTCCGTTTCCTGAGGCCTGTTCCTGAAGCCTAAAGTGCCCCAACATTATAATATAAAAAAAAGACTGGGCTGGGCACAGTGGCTCATGTCTGTAATCCCAGCACTTTGGGAGGCCAAGGCGGGTGG…	chr5:43412374-43414374	-1	isoform screen	PMID: 33179750	See PMID: 33179750	See PMID: 33179750
CCL3	ENSG00000277632	cytokine	TCCAAAGGCATGGTCGCACTTGGCTTCTGTCCTCTGTTATTCTCCAGCATCAAATGTATCAACTCTAACCCCTTTGGGGGGAATACAAGGCCTGTCCTGGTTTGGTCCCAATTTAGCTTTATCATCCATATTCACCCCCACTGCTCTGCAGCTCCACTGAAGCACCCCCTCTTTCCTCTGAACCCACAATGTCACACTCAGGACTCTGCCTCAGCTGGGCACTCATCTATAGATGCCTAAATCCCGGGCAGTTATCCAGACACAACTAAAGTTCCATCCCTTCCATGAAGCCTTCCCCAACCCTCTGGTGGAAGGTCACTTCTTCCCCTCGTGGGATTCTGAGCTTTCATTTCTTTTTCTACTAGGAGTCCTAGCACTTTCGGCTAAATGCTACAATTA…	chr17:36090134-36092134	-1	isoform screen	PMID: 33179750	See PMID: 33179750	See PMID: 33179750
CCL3L1	ENSG00000276085	cytokine	TGAGCCACAATGTCACACCCAGGACTCTGCCTCAGCTGGGCCTCCACTGCCCACCCATCTATAGATGCCTAAATCCCGGGCAGTTATCCAGACACAACTAAAGTTCCATCCCTTCCATGAAGCCTTCCCCAACCCTCTGGTGGAAGGTCACTTCTTCCTCATGGGGTTCTGAGCTTTCATTTCTTTTTCTACTAAGAGTTTTACAATTACCTGTTCATACACTCTACCTGCCCCCATGAGACCAGGGGCATCTCAGAAACAAAGATCATTAAAACCAACTAAATCTATTTCTCATTATAAAATGAGATATGCTGATTGATTGCAAAATAATAAAATAACAAAGTATGGAAAAGAAAAAAAAAAGCATATAATCTGGCTGAGAAGGTAGAGACCCTTCCA…	chr17:36196795-36198795	-1	isoform screen	PMID: 33179750	See PMID: 33179750	See PMID: 33179750
CCL4	ENSG00000275302	cytokine	CATTTAAGTCTTCAACCCATTGTGAGTTGATTTTTACAGATGGTGTAAGGAAGGGGTCCAGTTTCAATCTTTTGCATACAGCTAGCCAGTTATCCCAGTACCATTTATTGACTGGGAAGTCCTTTCCCTGTTGCTTGTTTTTGTTAACTTTGTCAAAGTTCGGATGGTTGCAGGTATGCAGCATTATTTCTGAGCTCTCTATTTTGTTCTATTGGTCTATGAGTCTGTTTTTGTACCAAAGCCATGCTGTTTTGGTTACTGCAGCCCTGTGGTATAGTTTGAAGTCATGGCTCCCTTTTTTTACTCTTCTTTTTTCTTTCTCAGAGAAGAGCAGGTAACAATGTGGGGTTAAAGGTGAGCAGGTGGGTTAGAGTAGTGGAGCTAAAGGCAGATAGAGGT…	chr17:36101827-36103827	1	isoform screen	PMID: 33179750	See PMID: 33179750	See PMID: 33179750
CCL4L2	ENSG00000276070	cytokine	CCAGTACCATTTATTGACTGGGAAGTCCTTTCCCTGTTGCTTGTTTTTGTTAACTTTGTCAAAGTTCGGATGGCTGCAGGTATGCAGCATTATTTCTGAGCTCTCTATTTTGTTCTATTGGTCTATGAGTCTGTTTTTGTACCAAAGCCATGCTGTTTTGGTTACTGCAGCCCTGTGGTATAGTTTGAAGTCATGGCTCCCTTTTTTTACTCTTCTTTTTTCTTTCTCAGAGAAGAGCAGGTAACAATGTGGGGTTAAAGGTGAGCAGGTGGGTTAGAGTAGTGGAGCTAAAGGCAGATAGAGGTCTTGATCCAATTATCCTCATTCCCTTCATTTGTCCAACCTTGCACACTCCTGTATGCAGGGCCTTTGTAAGCTTCACCTTCTGTACAGGTGCCC…	chr17:36209103-36211103	1	isoform screen	PMID: 33179750	See PMID: 33179750	See PMID: 33179750
CCL7	ENSG00000108688	cytokine	TATTTTCTACAACCAGCTTATATTGTTTTTAAATTATTTAAAAGTTTTTACAACATTCTGCAACAATTCAGCAGCCTTTTATTTTTACCATTCCCAGGTCTTGTAGGTGACAGGTACAGGTCTTTCCATCATAAATATAAGCAGGCATTTTCTCTGGGATCTTAGGCAGGGACATCTTGGGGTACTTCACTTAAGGATTTTCTGAAGGAAAAAGGTTTAACCAACTGGAACCCATGAGTACTTCCTTGAGCTCCTGACCTGTCTGGGCAGGACCCCCGTGTTCTACTCCAACTTCATCGATCATTCAGCAGGTTATCCATGATAGTTGTCTTCCAAAATAAAAGAAAAAAGAAAAAGAAAGAAAAGTCAAAGGAAAGGATTCTGCTTTTTAGAAGCATC…	chr17:34268224-34270224	1	isoform screen	PMID: 33179750	See PMID: 33179750	See PMID: 33179750
CCL8	ENSG00000108700	cytokine	TATAACCCATCATATCAACTTTCTAAAGAAGGAAAATCTTATTATAATATCAATAGATGGAAAATTTTTTTTGACACAATTCAACAGCCATTCATGATTTAAAAAAAAAAACTCTCAGCAAACTAGGAATAGAGGGATACTTCCTCAGCTTTATAGAGTGCATTAAAAAAGACCTACAGCAAATATCATACTTAATGGTGAGAAACTAGATATTTTTCTCCTAAGATTGAGTATAAGGCAAGGATGTTTCTTCTCACCACTCCAATTCAACATAATACTGGAAGGCCTAGCCAACACAACAGCACAAGACAAGAAAATAAAAATATATACAGATTAGAAAGAATAAATAAAACTGAATTTATTTGCAGAAGACATGATTGTCTGTGTAGAAAATTACAG…	chr17:34317036-34319036	1	isoform screen	PMID: 33179750	See PMID: 33179750	See PMID: 33179750
CSF1	ENSG00000184371	cytokine	AGGTTCAAACCAGGGTATGTAAAGAACTCCAGTGCGGGGAATGAGGACCTCAGGCCTTGCACCAACGTGGAGAATGATTACGTTCCTCCAGAAGCTGAGCAAAGTCCAAATGCCAGCCTCAGTGAACCTGGGCCAGGGCTGGGTTGGTGAAGGAAGGAGCAAGTAAAACTGGACCCCTTTCTCAACAAGTCTGTTGGTTTATCTTTCTCAGGTTACTTCCTCTAACCTTTTATCAGTCTTAAGAACTGTGGTGTCAACATGTTATCTGAAATCATTATTGTACAGTGACCATGTCATTGTTGTATCCCCAGGGCCCAGCACGGTGCCTAGCATCTGGTAGCACATATTTGTCAAAAGAACAAAGTATTCTCTAATGGCATCATTCAACTCAGCCATCAT…	chr1:109908986-109910986	1	isoform screen	PMID: 33179750	See PMID: 33179750	See PMID: 33179750
CXCL11	ENSG00000169248	cytokine	TATTGTACTATACTCACTCTTCTAGTGATGCTGTGAAATGATAAAATGTCTATGTGATGGGATGAAGTGATGGAGCAAGATGATGTGAGATTTCATCATGCTACTCAGAAAAGTGCACAATTTAAAACTTATGAATTATTTCTAGAATTTCTCATTTAATGGGGGACTACTGTAAAGACTTTCAAAGGTTTTAAAGACTAGTCATGGTTGTTAAAGAATTTAAATGCAGGATTATATCTAAATAAATATATAATTTCAAGATAAAATGCAAATGATAATTCTCAAAAAAAGAAGTTGAATAAGATAAAATAATAATCTAAAAGTAATAAACTGGCTATAAATTCCCCGATTATACCAACTTTTATTGGTAAAACTAGGAAATAGGAGAAAATTCTTGAA…	chr4:76036197-76038197	-1	isoform screen	PMID: 33179750	See PMID: 33179750	See PMID: 33179750
CXCL2	ENSG00000081041	cytokine	CTGTTTAGTTAAGTGTCTTAGTCAGTTTGAGCTGCTATAACAGAATGCCATAGGCTAGGGGGCTTAAACAACAATTATTTCACAGTTCTGGAGGCTGGGGAGTCCAAGATTAAGATCCTGGCAGATTTCATGCTTGGTGAGGGCCCTCTTCTCAGTTTGCAGATGGTGGCCTTCTTGCTGTGTCCTCACAATGCAGAAAGGGAGAGAGAGCCAGAGATCGAAAGCTCACTGATCTCTTGCTGTAATGGCACTTATCCCATCATGGGGGCCATACCTTCATAACCTCACCTAAACCTAATTACTTCCCATGGTCCTGTCTTCTAATATTAGCACATAAGGGAGTCAGGGCTTCATCATCTGAATTTGAAAGAGACACAAACATCCAGCCTATATCAGTAA…	chr4:74099195-74101195	-1	isoform screen	PMID: 33179750	See PMID: 33179750	See PMID: 33179750
CXCL3	ENSG00000163734	cytokine	AGAGAGGAAATTATTGAAAAAGAATGGAGCATATATATTACCTATAGTGTCTATTTTAAAGTAACAGGACATTCTAGCACACCTTTCTATCCCTTGTCCAAGATTATTGTAATGACATCACAGATACCCGTGAGCACCAGTAACTACAAGACCATTTTGGAAACTGGGATTGTGGTGTTTATATGAACATTCTTCTTTCTAGGATGTGCTTTGATTTCTTAAGGACTCACACTGCTTTATATCAGTTAGAGACAGGGAGAGTTGGGTGGCAGTAAGGGATACAGAAAATTTTAAATGTGAAAAACACTGGGGAGTAAAACTTTCCATTAGATTCTTCTTTTTTCCTTTACAGAATTCATAGCAGGCTGAGTTTTTGTTCAGGCAATGTCGGGAAAGAAA…	chr4:74038650-74040650	-1	isoform screen	PMID: 33179750	See PMID: 33179750	See PMID: 33179750
CXCL5	ENSG00000163735	cytokine	CAGAGTGCAAACCAGGTGAGATATATACATTTATAAGACCGTCAGGAGGAACTGGCAATCTTTTCTCATGATCCATCTCAGATTTCACCATTTGGCGCCAAAAACAAATTCGTGTGTTCACTTATGTTTAAAATAGCTTATTTAGAACTAACGTAAACACACACACACACACACAGTTTAAAAGTCAATAACCTATGTAATTAAACTTCTTTTAAAAGAACAAAGTCTTATCCTATGGTTTACTCCCTGTGGTTACGTTGAATTTAATTGCCCAAGATTTTTTGAAGTGTTATCACTTCACCTAGGCTTAACTTTTGTCTTTCGATACACTCTAATCTCTAAAACGTCAACATACTAAATCTGCAGGCTGTTTTCTACAGATTACCACTCCCCAGAAAG…	chr4:73998779-74000779	-1	isoform screen	PMID: 33179750	See PMID: 33179750	See PMID: 33179750
CXCL9	ENSG00000138755	cytokine	ATGACGTTTCTTAACTTCCCCTACAACTAGGTGTAGCCATGTGATTAAGGCCTGCCTCCATGGGAGGTGATAGAAAATGATGGGTGCAACTTCTAGGATGTCTAAAAAGGAGGGACATGCCCTTTTTCTGCCTTCTCATCATCCTATACCTGGAAATTGGACATGGTGGCAAGCCACCTTTGGCCATGTGCATGAGGGCAGCAATCTAGAGATGGTGACAACACAAGAAAGGAGAAGCCTGGAAGACCTCATGGGAAAGAGCCACTATCCAAGTGCTAATCCACCTACATCTCTCAGGGAGAAATAAGCTTCTATCTTAGCCACTGTTTTCTGTTGTTGTTTTTTTTTTTTTTATTTTTCCATAAGTTATTGGGGTACAGGTGGTATTTGGTTACACGA…	chr4:76007488-76009488	-1	isoform screen	PMID: 33179750	See PMID: 33179750	See PMID: 33179750
IFNA1	ENSG00000197919	cytokine	CTGAAGCCTGACTGGCCAGTGTCTCAAAGTCACAGATGATGACCTGATCCCTCAGGAACAGATGGTGTTTCAGCTTTGTGGGAGTGACTGTCAAGGTATGGAGCACTTAGGTGGTCTTTGAAACCTGTCAGGTTTCACATCTCTGCTTTGAGTGAAAAGCTCATCACCCACAGTAGTGAGGAATGTGCCTATACTTGCTGGGGCTGATCTGTTGAAACTTTATGTGTAGACAATGGAAACATCCAGGAGCATTTCTGCTTTCATGTAGCCTCTTAATAATTGATGTCCCTGAAGTCCTGTGTCCTCAGGGACAGTTCCTCTGATTCCTGGATTGTACCAGCTTTCATGATGTTAAATCTAATCTGTAAAACTCTGAGCATTAATCTCCATGAAAATAAG…	chr9:21438454-21440454	1	isoform screen	PMID: 33179750	See PMID: 33179750	See PMID: 33179750
IFNA10	ENSG00000186803	cytokine	TCTTCTTTTCTAGTTCCTTAACTTGTAAAGTTAGTTCATTGGTTTGAGGTCTTTCTTCTTTTTTAATATAAGCTTTTACAGCTTTCAATTTCCCCTTTAGCTCTGTTTTCACTGCATCACATACGTCTTGGTATGTTGTGTTTTCATTTTCACCTCTCTCAAGATATTTTCTAAGTTCCCCTCTGGTCATCTTTTTTTTTTTTGTACTATACTTTAAGTTCCAGGTTAAATGTGCTCAACGTGCAAGTTTGTTACATAGGTATACATGTGCCATGTTGGTTTGCTGCACCCATTAACTTGTCATTTACATTAGGTATTTCTCCTCTTACATGTTTATCACATTTAGACATACATTTGTTTTCTTTTTGTTCCCATAAATTAAGATGAAAATCAGACCAC…	chr9:21207143-21209143	-1	isoform screen	PMID: 33179750	See PMID: 33179750	See PMID: 33179750
IFNA13	ENSG00000233816	cytokine	TTACAGGCGTAAGCCACCGCACCCGGCCTGATATTTCATTTCTCTTATTAACATTATCTTTATTATATAACTCTATTAAAAGTTAGGGAAGTGTCCTCTGAAATTATCAATTCTCTTGTTTCTTACTAGAAATATAAGAAGAAAAAAACTGACCTTCTAAGTTTACTTATCCAATAGTGGAGAGCTTGGTGCAATGAACACTGACCCATTTTCCAGAGAGAATATTGTACTCTCAAAAATTTCTCTTTCTTGTGTATAAACTCTTGCAGTTGGTATATTTGCAAGATGGGGTTCGGTAAATCTGAAAACACACTGTGGACCAGGAGTAATTACTTTTCTTCCAGCCCATACTTACGTGTTACCTTGACCTACATCCCTTCTACTATTTTGCTTCTGTTC…	chr9:21368057-21370057	-1	isoform screen	PMID: 33179750	See PMID: 33179750	See PMID: 33179750
IFNA16	ENSG00000147885	cytokine	ATAATAAAATGTGTTTGGTTATTTTCTAAAATTGGTCCATTTCATAATCTCTACCTTTATATAAACAGGCTAATTTTCTACTAGTGTCATCTAAAGATTATCACGTGATTTGAAACTGAAATTTATAAATGATGGAAAAATGATGTCACAAGTATCTACCGTTCACATACACATTCTGGGGATTTGATCCAGGGAAGGAAAGCTGTAGGATTATTTGGGGGATAGAGGCTATTATTCCCTACTTTTGGGAATAGTAAATTGTCTGATTCCTATAAACTGTGTGAATTGGAGAGTTTGAAATTAGATATGTGACTCTGTATTTGACACCAGGCTACTTATTTTCTATTATCACAAAATAGAGGACAGATTAGAGATGAAGCCATAAATAGTTAACATAGT…	chr9:21217311-21219311	-1	isoform screen	PMID: 33179750	See PMID: 33179750	See PMID: 33179750
IFNA17	ENSG00000234829	cytokine	AATTCACATACACATTCTTGGGATTTGATCCAGGGAAGGAAAGCTGTAGGATTATTTGGGGGAGAGAGGCTATTATTCCATACTTTTGGGAATAGTAAATTGTCTGATTCCTATAAACTGTGTGAATTGGAGAGTTTGAATTTAGATATGTGACTCTGTATTTGACACCAGGCTACTTATTTTCTATTATCACAAAGTAGAGGACAGATTAGAGATGAAGTCATAAATAGTTAATATAGTGCTAGGCAAAGGATGATATTATGCTGCTCTTGCAACTTGAATCCCCAGATCTACATGCACTTTAAAAAAACTGGAATCCCAGTGGTTTTAGCAGTAAACTAAATGGGCATTATTGACTCTCAGTAAAAGCTGAATGGAAATTTTTGTCATTATCTATTA…	chr9:21228173-21230173	-1	isoform screen	PMID: 33179750	See PMID: 33179750	See PMID: 33179750
IFNA2	ENSG00000188379	cytokine	GCCAAAGAGAGAGATAGACAGACCCCCATACAATAATAACTGGAGACTTCAACACCCCACTTTCAGCATTGGACAGATCATCCAGACAGAAAATTAACAAACATCAAATTTCATCTGCACCATAGGCCAAATGGACCTAGTAGATATTTACAGAACATTTGATCCAACAGCTGTAGAATACACATTCTTCTCCTCAGCACATGGATAATTCTCAAGGATATACCAAATGCTAGGTCACAAAACAAATCTTAAAATTTAGAAAAAAAGTGAAATAATATCAAACGTTTTCTCTCACCACAGACTAAGAAAAAAAGAAGTCCCAAATAAATACAATCTGAGATAAAAAAGGAGACATGACAACCAATACCACAAAAAATTAAAGGATCATTAGAAGATACT…	chr9:21385388-21387388	-1	isoform screen	PMID: 33179750	See PMID: 33179750	See PMID: 33179750
IFNA21	ENSG00000137080	cytokine	CACGTGATTTGAAGCTGAAATTTATATATGATGGAAAAATGATGTCACAAGTATTTACAGTTCACATACACATTCTCGGGATTTGATCCAGGGAAGGAAAGCTGTAGGATTATCTGGAGGACAGAGGCTATTATTCCCTAATTTTGGGAATAGTAAATTTTCTGATTCCTATAAACCGTGTGAATTGGAGAGTTTGAATTCAGATATGTGACTCTGTATTTGACACCAGGCTAGTTATTTTCTATTATAACAAAGTAGAGGACAGATTAGAGATAAGGTCATAAATAGTTAATATAGTGCCAGGCAAAGGATAATATTATGCTGCTCTTGCAACTTGAATCCCCAGAATCCCACTGGTTTTAGCAGTAAACTTAATGGGCATTATTGATTCTGAGTAAA…	chr9:21166660-21168660	-1	isoform screen	PMID: 33179750	See PMID: 33179750	See PMID: 33179750
IFNA4	ENSG00000236637	cytokine	TTCATAATTTCTACCTTATATAAACCGGCTCATTTTCTACCCGTGTCATTAAAAGATTATCACATGATTTAAAGCTGAAATTTATAAATGATGGAAAAATGATGTCACAAGTCTTCACAGTTCACATACACATTCTCGGGATTTGATCCAGGGAAGGAAAGCTGTAGGATTATTTGGGGAAGAGAGGCTATTATTCCATACTTTTGGGAATAGCAAATTGTCTGACTCCTATAAACTGTGTGAATTGGAGAGTTTGAATTTAGATATGTGACTCTGCATTTGACACCAGGCTAGTTATTTTCTATTATAACAAAGTAGAGGACAGATTAGAGATGAAGTCATAAATAGTTAATATAGTGCTAGGCAAAGGATGATATTATGCTGCTCTTGCAACTTGAA…	chr9:21187671-21189671	-1	isoform screen	PMID: 33179750	See PMID: 33179750	See PMID: 33179750
IFNA5	ENSG00000147873	cytokine	TAGAGGATATTGTCACTCTAGAGAAAAGGGTGTTACTGACTGTGATAACTGCCTTGTGAGTGAGATGGTGCTGGGGAAAATAAAACTAACAAATTAACTTAGGATTAGAATCTCCTAGCCCAAGTGACCAGAAAAGAATCAGGATTCTTTTATCACATTTAGATACACATTTGTTTTCTTTCTATCTCCATTCTGTAGGATTTTTAAAATCACATTTAGATATACATTTTTCTTTTTGTCTCCATTCTTAAGGATTCAAAAAGAGACAACCTTTACTTTCAATGAAAATGAAAATGAGAAAGAAAGATCTCTGGTATCCTGCATGCTATGTAAACAATTGTACAACCCATTCATGCTATCACATTTACATTACACTATGGACATTTAGGACAAAAATGG…	chr9:21305312-21307312	-1	isoform screen	PMID: 33179750	See PMID: 33179750	See PMID: 33179750
IFNA6	ENSG00000120235	cytokine	AACAATTTATAGTTCACACACACATTCTGGGAAGTTGGCCTTATTAAACAACGGCAGGAAAGTTAGAAGATTGATGACTTGGGGATCACAGGGGTACTACCCACAAAATGTAGTGTAATTTGTTGTCTGATTGCTGTAAGCTGTGTGAATCAGGGAGAGTTTGAGTTTGGACATTTGGCTCGATATTATGACACCAGGCTGGTTAATTTATATTATAAAATGTAGAGGGCAATTTAGACATGAGGTCATAATATAGTTTAATATAGTGCTACGCAAAGGCTGAAAATTATGTTGTGCTTGCATTTGAATTCCCAGTGCCGTATATACCTTAAAGGAATTAGATATCCAGTGGGTTTGGCAATACATTCTATAATCATTATTGACACTTAGTAAGAGTAG…	chr9:21350956-21352956	-1	isoform screen	PMID: 33179750	See PMID: 33179750	See PMID: 33179750
IFNA7	ENSG00000214042	cytokine	AACACTATTTACAATAGCAAAGACAGGAAACCAACCCAAATGCCCATCAATGATAGAATGGATTAAAAAAATTGTGCTTCAATTTTTTTAATCCTACTGAAGCTGTAGGATTATTTGGGGGACAGAGACTATTATTCCCTACTTTTGGGAATAGTAAATTGTCTGATTCCTACAAACTGTGTGAATTGGAGAGTTTGAATTTCAATATGTGACTCTGTATTTGACACCAGGCTATTTATTTTCTATTATAACAAAGTAGAGGGAGGATTAGAGATGAAGTCATAAATAGTTAATATAGTGCCAGGCAAAGGATGATATTATGCTGCTCTTGCAACTTGAATCCCCAGATCTACATGCACCTTAAAAAACTAGAACCCCAGTGGTTTTAGCAGTAAACTA…	chr9:21202205-21204205	-1	isoform screen	PMID: 33179750	See PMID: 33179750	See PMID: 33179750
IFNA8	ENSG00000120242	cytokine	AATCTCCTTTGGCAATACCCTCACAGACACACCTAGGAACAACACTTTGCATCCTTCAATTCAATCAGGATAACACTCAATGTTAACCATCACAACAGATAACATGCAATATACTGATCTTCTGAGTTTATCTGTCTACTAGTGGAGAACTTGAGATAATTATACTTGTCCATTCTACAGACAGAATATTGTGCTCTTACAAATTTGCCTTTCTGGTGCACAGTGTCTTATGTTTGGTTCATCACCCTCAACTGTCTAGTAAGGCTGAATTCACTAAAGCTGAAAACATCCCCTTGGACCAGTAATGATTACTTTTCTTTGAGCTCCTGCCCATTTGCTACCTTTGTTCTACATCTCTTGCACCATTTTGCTTCTGCTCTTCCTCACCCCTTAATGTCC…	chr9:21407147-21409147	1	isoform screen	PMID: 33179750	See PMID: 33179750	See PMID: 33179750
IFNK	ENSG00000147896	cytokine	CTTAAAAAATCCAGGTAAATAAAAATATAAAAATAAAAACCACCCATTATTCTTCCAGTTAGAGATAGTGACTCAAAATTTTTGCATATATATCAAGACATTTTTTCATATATATATATATATATATATATATGCATATGTCTATATTTAACAAAAGTGGTATCAGCCTCTATATGCAAATATAAGCTTGTTTTTTAAACTACAAAGTGTATCTATCCAAGTGACCAAATATATTCCCACACATAATTTTTAGTGCTTACATATATGTTTTCTACTGATGGCTTACTTAACTAAGTATTTATTGCTGAACATTAAAATTGTTTTCCATTTTTTGCTGTGACAAACTTCCTTACAGCTAAGTCTTTAAGGGCATCATCATTATTTCTGGGGAATCAGTTC…	chr9:27522314-27524314	1	isoform screen	PMID: 33179750	See PMID: 33179750	See PMID: 33179750
IL16	ENSG00000172349	cytokine	CACAGGAAGCTCTTGGTTGAGCTTCAAGTGGTGCTTGAACTTCCTAGTTCTAACCAGGGCGGGGCTCTCTCACCTGCGTCTTCCTCCCCGTCTCTTCTGGCTTGCAGTGAGCTGGACTATGGAGTGTTGGGCAGGGTGGAGACTCTTTCTGCAGGATGTCCTGAAGGGCAGAGGGGTGATAAAATTTCCACCTTGAAGCACAAACCACCCCGTATTAGGAAAAATCAGGGCCAAGTCTCAACTACACTTTGGAATAAATTTACCTTCTGAGAGTGAGAAAGAACAGATCTTCGGAAAATAGAGGGAGAGGCGGGAACTGGATTCAGGTGCCGATGACAAGAGAGAGCTTAGACTTAGTGGAGGAGGGGGGCTGTGGGGCCCTCCCAGGCCTCAGGATCC…	chr15:81194878-81196878	1	isoform screen	PMID: 33179750	See PMID: 33179750	See PMID: 33179750
IL17A	ENSG00000112115	cytokine	GGGCATTTCAGAAACAATACCTTAACAAAGGGTGGGTAAGCTTTGAAAGAAGGCCTGGAGAAAAATCAGGACCCCATCATCCCAGGTCCTGGAGCATGGTGGGGGGTAAGGCTAGAAAGGAAGTTGTACGAACTCAAATATTAATTCAAATGCTAAGAGGCTTACCCTTCATTCTGTATGCAAGCTAATGGCAGAAGAAAAGGCACAATTAGAGCCATGCTTTGAGAATCATTATTGAAAGCATGTCGAAGATGGTCTGAAGGAAGCAATTGGGAAAAGCAAGCATAGCTCATCCAAGTGGGTGAGAGTGTGAGTTAGAGGAAGCTTGGAAATTGGTGATGTGAGAGATGCTGCAGCTTCTGGGATTGCTGCCTGGTCGTGTGTAGAGGAGGGGCAGTA…	chr6:52184387-52186387	1	isoform screen	PMID: 33179750	See PMID: 33179750	See PMID: 33179750
IL17F	ENSG00000112116	cytokine	GAACACCAGGCACATGCCACCAAAGCCACTGGCCAGCAGGTTCTTGAGCAGGCTGATGGGCTTTGGCTGGTCGGCTATGGTCAGTCTGCCTATCCCTCAGTCTGTCAGTTCCTGGGCCGTCCTGGCTCTGCTGCCCCAGCTGCAGTGCCAGGGCTGCCAATCTTGCATTTAAAGGCTTCTACTTGCTAATTAATTTTGGTTAAAAAAAACCATTCTTAGAGATAGCCAAGGTAATGGGCATTTAAGTGTTGCATCAATGTGATTTTACATATATGTATATTTGTCCATGGCTCCTGGTTCATAACTCCCACAGCCCTCGTTATATCCTAAGTGATAAAAATAATAAGCATATCTTTTGTTAGGGTATTTAGCTTTTTTGTCTTTGTTTCCTGAAGCAGC…	chr6:52244537-52246537	-1	isoform screen	PMID: 33179750	See PMID: 33179750	See PMID: 33179750
IL20	ENSG00000162891	cytokine	ATTAAATGCTCATCAAATTGTTAGTTCAGGACAACTAACATCAATCTCTACTTAAAATGAATTGATCACTTGCTCTGTGCTAAGTGTATAAATCATAGATTATTGTATTTAAATAATCGATTTAAAATCAAAACAATTTCTGGGTTAAGTTTAATTATCACCATTTTGGGGTTAAGAAAATTAAACTCAGAGGTGAGTTGACTTGTCCAAGGTCACATAGAGGTAGGGTGGCCAACTCATTCCAGTTTACCTGTGGTTTTTCCAGTTTTAAAACTGAAATTTTCGTATTTCAGGAACCATTCCCTGCCCCCCAACCTCAGTGCTGGGTAAACTGGAATGACCCACATCAATGGAAACTAGTAAAGCGAGGATTTATTTGGACCCAGTTCTCTTGTCTCC…	chr1:206863809-206865809	1	isoform screen	PMID: 33179750	See PMID: 33179750	See PMID: 33179750
IL22	ENSG00000127318	cytokine	ATTCCACATATCAGTGAGATCATGCAGTATTTGTTTTTCCGCATCTGATTTATTTCACTTAACATGGTGTCCTTCAGGTTCATTCACGTTATTGCAAATGACAGGATTACATTTCTTTTATGGCTGAATAGTATTCCATTGTGTATATATACCACATTTTCTTTATCCATTCATCCATCCATCTGTGGATACTTAGGTTGATTTCATATATGTTTTGATATACGCATGCATTGTGGAATGGCTAAATTGAGTGAATTAACATATATGCATTACCTCACATACTTGAAATTTTTTTTTGTAATGAGAACATTTACAATCTATGCTCTTTGTGATTTTTAAGCATACGATATATTGTTCTTAACTATCATCACCATGATGGACAATAGAGCTCTTCAACTT…	chr12:68253504-68255485	-1	isoform screen	PMID: 33179750	See PMID: 33179750	See PMID: 33179750
IL25	ENSG00000166090	cytokine	TGCCTCCTAAGATCCTGTTCTGGGATTGAGGTTTTCCCAGGAGCACGGGAAGCCACCTTGAGGCCATGTCTGCCAGACAAAAGGCTAGGAAAGGGAGCTAGTGCAGTGAATCCGAACAGCAGGGCTGGATACCTAAGTGGGCAGACACACCCTGTGGCCCTCAGCAGGTGCAGTTGAAACTTGTCCCAACCCAAGCCCAGGTGAGCAGGAAAGCATTCACTGTGGGGCTCCCCTTCCATTCACAGCCAACTAGGGGTAGGCACGGTGTGGCACTTCCATGCCAGGAGGTTACATGTGGAATTGGTCAGAGCTGGAATGGGAAACCAGCTCAGCCTCTTTCTTTGTGATCTTGGGTAAGTTACTAAATTTCCTTGGGCCTCAGTTTCCTCATCTGTAACA…	chr14:23370861-23372861	1	isoform screen	PMID: 33179750	See PMID: 33179750	See PMID: 33179750
IL26	ENSG00000111536	cytokine	GAGGCATTCTAGGACTATATATGGATTTTCCTTGTGTGATGATGATTTGAGGGATGTAAGGTATTTATGGAAATGTAACTACCAGAAGTTAAAAAATAGCCAGAACCCACATCAACTTAATTTATCAATATTAGCCACTTGAGTTATCAATATTAGCCACAAGTTTTGTTGGTACACACCAGGGATCTGAAATTGGCTGCTCACGGCAGTATATGGCTCTGGGAGGTGTTTTGTGTCATCCTTTTATTGCACTCTGTGTTTATAGCACAGTGTGTTAACAGGCTATGTGATTAGACAGACTTTAAGACTGGTGACCATATAAGCATATTAGCCGCAATTATCTGGTATCTACCCACCCAGTGTGTTTGTATTAATCCTCGCCCTCTAAGGGCATTTGAG…	chr12:68225821-68227821	-1	isoform screen	PMID: 33179750	See PMID: 33179750	See PMID: 33179750
IL31	ENSG00000204671	cytokine	CTTCAATGTCACCTCTCAGAGAGACTTTTGCTGATCACCTGACTTAAAGTATCCTGCCCGTCACTCTCCAACCGTCACAGTGCTTTCTAGCTTATTTATGAATGTTGTTGCTATTGTCCGCAGCCCACAGCAATGACGGGCCCACAAGGGCAGGAACTCTAACTTCTTCACCGCTATTCCCGATACCCTATAAAATGGCCTGATCAAAGCTGGCACTAAAATATGAATAAGGAGGCCGGGTGCAGTCGCTCATGCCTATAATCCCAGCAGTTTGGGAATCTGAGGCGGGCAGATCACCTGAGGTCAGGAGATAGAGGCCAGCCTGGCCAACATGGTGAAACCCCGTCTCTACTAAAAATACAAAAATTAGCCCGGCGTGGTGGTGGGTGCCTGTAATCC…	chr12:122174199-122176199	-1	isoform screen	PMID: 33179750	See PMID: 33179750	See PMID: 33179750
IL36A	ENSG00000136694	cytokine	GTATTACCTCAGCTTCCTTTTAGTGTAGACCTAATGTCAGGTACTGCGAGCTCAGAGCACTGGGGCCTCTGGCAGCCAGGCTTCCTTTCCTGCTGTATTAGTCAGGAGCCTCCAGAGAGATAGAATCATTAGGATGTGTGTTTATGCACACAAACACAGACACACATACAGAATCGGCACTTTGTATCTGCAGGTTCAACCAACCAGCATTGAGGGATGCTGAGCCTGTGGATGAAGAGGGCTGACTTTTTGTATAAGTGGGTTCTGCAGGGTCAACTGACAAACTTGTGTAGAGACAGGGTTTTGCTGTGTTGGCCAGGCTGGTCTTGAACTCCTGACCTCAGGTGATCTGCCTGCCTCGGCCTCCCAAAGTTCTGGGATTACAGACATGAGCCATTG…	chr2:113003461-113005461	1	isoform screen	PMID: 33179750	See PMID: 33179750	See PMID: 33179750
IL36B	ENSG00000136696	cytokine	GTGGAGCTTCCAAAGACTATGGGAACCCACCTCTTGCATAAGCATGACCTGGATGTGAGACAGAGACTCAAAGGAGGTAATTTTGAAGCGTTAAGATTTGACTGCCCCGCTGGATTTTGAACTTGCATGGGGCCTGTAGCCCCTTTGTTTTGGCCAATTTCTCCCATTTGGAATAGCTGTACTTACCAAATGCCTGTACTCCTATTGTATTTAGGAAGTAACTAACTTGCTTTTGATTTTACAGCTCATAGGCAGAAGAGACTTGCCTTGTCTCAGATGAGACTTTGGACTGTGGAATTTTGAGTTAATGCTGAAATGCGTTAAGACCCTGGGGGACTGTTGGGAAGGCATGATTGGTTTTGAAATGTGAGGACATGTGATTTGCGAGGAGCCAGGGGT…	chr2:113052867-113054867	-1	isoform screen	PMID: 33179750	See PMID: 33179750	See PMID: 33179750
IL36G	ENSG00000136688	cytokine	ATTTCTTCAGTAGATGTGATCTCTGCTCTTTACTGATCAACCCCAGTGATTCAGTTCTCCCCTTTTATCATCATCACTCCTACTCCCTCCAATTTCTCTGATACTTATTCACACTAACAGTTAAACTAGGGACTTCAGGATGGATGCTGAGTGCTGGGAATTCTAGGAAGGGCTGGATTCTCTGAGTGCTTGGAATCTATTGAAGGGTCAGGACCAAGTGGAATGAGGGCGGAGGCTGAAGAGGACACATGTCACCCTCTTTTATAGTTTTTGCAACCTTCATCTGGGCGTGGGAAGTTCTAGCTGTACCCACAGGCTTTTGAACCAAAGAAAATTCAGCTGTTAGAGCTGTGTCCTGTGAGTCCTCTGAGCATCCTCTTCTTGACCCCTCCCCTCCAC…	chr2:112976019-112978019	1	isoform screen	PMID: 33179750	See PMID: 33179750	See PMID: 33179750
IL37	ENSG00000125571	cytokine	GGCACAGTCCTTAGCAGAGTGGCACTACCCCCACAGGAATTTGTTTATACCGTTGGCATGGAAAATAGCAGGAAATGAGTGATCACTGATAACTGAGGATGCTATTTATTATTGGCCAAAGGAATACTTGTGTTGTATTTGCATAACCACTCACAAACTGTTGATTACAAATGAGTACCAGACCTAGCTCCTTCAAGTAAAGGATCCTGAGAACTGAAGGCAAACAGAGCTCCAGGAGTCCAAGACAGAGCCACAGACCACGAGGATCCCTGGCCCAGGTAGGTGGTCCTCCTGCACTGGCTTTCAAGGCCAACAGGATGGATGGGGAAGTAGAGTAGCATCTGGCCATCTAGACCCTTGCTTTTTATCCCCACTGGAAGCACATCTGAATTTCTAAAT…	chr2:112910971-112912971	1	isoform screen	PMID: 33179750	See PMID: 33179750	See PMID: 33179750
IL5	ENSG00000113525	cytokine	AGCCACTGTGTTTAGCCCAATTTTTTATTTTTTCTAGAGATGGAGTCTCACTATGTTGCCTGGGCTGGTCTCAAACTCCTGGGCTCAAGCAATCCTTCTGCTTCAGCCTCCCAAAGTGCTGGGATTACAAGCATGAGCCACCTTGCCCAGCCTCCTATGATAGAATTTAAGCACTCAGAACTTTGTGTATTTAAGGTACTAAAATAACAAGTTATTTGGCAATTCCCCTGAAACTTTCACCTAAGCCCTAACTTCCTCAGTGTAACATAAAGGTGTCAGGGGGAATCAGAGAGAACGCTCTCATATTCTCTGGGAAGAGAAAGCTCCTGCCAGAACTCAGCTTCTTTTCTGAGAATACCATTTTAAGAGCACTTTGACCAAGCCTATTGTGATTCCTAC…	chr5:132543522-132545522	-1	isoform screen	PMID: 33179750	See PMID: 33179750	See PMID: 33179750
IL9	ENSG00000145839	cytokine	CTGCAAAGAGCAGGGATGGAAGTCAGAGATGTGGGATGGCTTAAGGGAATTTAGCAAAACACCTGTTTCTCTTTACCTTGTTTACCACCAAGACACTCCCTTCCCCATAGTGCAGTGGAACACTGACGAGCCATCATCACTCCTAAGAAACAATACAAAATGAAAAAAAACAGTATTGCCATACTCTTACAGTGGAGGCGAGGAAATCTTATGAGTTTGTCCCCACTGGCTATTATAGTTCAGAGTGCTAAGCTAAAGAACCCCTCACCTTTTCAATCTACTGTGTAGAAGCTATATTTACTTACCTGCACATACCTCCAAATATGTATCCTAGAAATCAGATTTGAAATCTTATAAATCCCAGAAGTAGGAAGTTCGTATTTCAAGAACTACTTTTCA…	chr5:135895827-135897827	-1	isoform screen	PMID: 33179750	See PMID: 33179750	See PMID: 33179750
KITLG	ENSG00000049130	cytokine	TGATGAGTATGTGAGGTGATGGATATACTATTTAGCCTGATTTAATAATTTCACAATGTATACATAAGCAGAACATCACATTGTACGTGGTAAATAGATACTATTTTTGTCAAATATAACTTAATAAAGCTGGAGAAAAAAAATAAAATTCTCCACTTCAAAAAAGCCTTAAAGGGGCCGGGTGCAGTGGCTCACGCCTGTAATCCCAGCACTTTGGAAGGCTGAGGCAGGCGGATCACCTGAGGTCAGGAGTTCGAGACCAGCCTGGCCAAAATGGTGAAACCCCGTCTCTACTAAAACAACAACAACAACAACAAAAATACCTGGGCGTGGTGGTGGGCACCTGTAATCCCAGCTACTTGTGAGACTGAGGCGGGATAATCGCTTAAACCTGGGAGG…	chr12:88580461-88582461	-1	isoform screen	PMID: 33179750	See PMID: 33179750	See PMID: 33179750
LTA	ENSG00000226979	cytokine	GCTCATACACACCCAGAATGTTACTTACATGTCCCTCCATGTTACACCAAGACCCCTCAGGGACCTTGTGCCTGGGGAGAGAAGTGGTCTGCCCCATGCAACAGTGGGCTTTACCCCGGGTCACCACCAGCCCCAGCTCCAACCCCTCTAACACTCTCCAAGTAAAATCACATCAGTAGCAGTAATAATATTTGAGGTGACAAGTTGGTATTATCTCAAACTTAGGAAAAGTGAATAAAGTCATCTTTAGAAACTGCTTTTTTTAAACCTTGTAACTTGCAAGCTAAGTGAAAATGGGCTCATGTATGAGAATGTTCGTGTTAGACATTTTTTGTGTTAGACAAAAACTAGAAACAAACCAAATCCCCATCAACAGAATATATTAGAATATATTGATAC…	chr6:31570294-31572294	1	isoform screen	PMID: 33179750	See PMID: 33179750	See PMID: 33179750
PF4V1	ENSG00000109272	cytokine	CTTCTAAAATAACAATGTCTTTTTCTGGAATATTTTCTGAAGGGCCTTCCAGAGGCTGATTCATAGTTAACTCTTCTTCCATTAGCAGGAGAAGGAGTTCACTCTAAAATAATGATTAAAGAGTATAATATAGTAAATACACAAACCAGAAACAGTGTTGTTTATTATAATTATCCATTTTTATGTACTGTACATACTTGTATGTCATATACTTTTATGCAACTGGAAGCACAGTAAGTTTGTTTACACCAGCATTACCACAAACACATGAATAATACATTGGCTTGCTATGATTTTACAACAGCTATGGTATCACAAGGCAATAGGAATTTTTTAGCTCCACTATAGTCTTATGGGATCATCATCACTTATACAGTCTATTACTGCCCAAAACGTTGT…	chr4:73851189-73853189	1	isoform screen	PMID: 33179750	See PMID: 33179750	See PMID: 33179750
TNFSF10	ENSG00000121858	cytokine	AATCACCCCATCTCTTGACCTGACCCCGAGATAAGCCTCCTTATTTCCACACTCTAGACTTTCTTACGTGCTTATAAGATAGAGATGTTGACTTCCTGCACGTTTCCCATTCCTTCGTTTCATGCCTTTCACGTACATCATAGCCGTAATGTTTCTATTTCTGGATTATAACAAAGGTGTTAAGTTGGTTTTCTTTGGTCTTCTCCCCTGTGTTTCTCTGCCATCTCTCGTTTCTTGTTTCTGCCCTGCCCGGCTGTGTGTCTTGTGCATTACGGTTATCCTACTCATCTTTCACCTGATTTAAAAAACTCATTCAGTCTAGGACTTAGAGTGTAAGTGTGTTCAAATAGTGTTAGGTTCACATAATGTCTAAAACTTTTAGTAGGAAAAATGCTACCT…	chr3:172523465-172525465	-1	isoform screen	PMID: 33179750	See PMID: 33179750	See PMID: 33179750
TNFSF13B	ENSG00000102524	cytokine	TGAATGAAAAAATGGAAGCATTGCACCGTGCTTTTGATTTACATTTCCCTGATCATTTAGTACAACCACCATGGAAAACAGTGTGGAGATTCCTTAAAGAACTAAAAGTAGAACTACCATTTGATCCAGCAATCCCACTACTGGGTATCTACCCAGAGGAAAAGAAGTTGTTATACGAAAAACATACTTGCACACACATGTTTATGGCAGCACAATTCACAACTGCAAAAATATAGAACCAGCCCAAATGCCCGTCAATCAATGAGTGGATAAAGAAACTATGATACATATATATGATGGAATACTACTCACCCATAAAAAGGAATGAATTAATGATGTTCGCATCAGCCTGGATGGGATTGGAGACAATTATTCTAAGTGAAGTAACTCAGGAATGGA…	chr13:108267718-108269718	1	isoform screen	PMID: 33179750	See PMID: 33179750	See PMID: 33179750
TNFSF18	ENSG00000120337	cytokine	GAAGTTTCCTCATTTCTAAATCCTATTTCATGAAAAGAGGCCCTAGAATATAGTCTTCTTGAAATAAGTATGTCATCTTTCTTAAGATACTGTCATAAGGTTAAATAATTAATAAGGATATTCCAGGGCCTAACAGTGGTTAAAGGCGGAAGGAGGAACTGGATTTTATTTAAAACAGTTTCTCATGTGAATAAATGTTTACCTAAGGTAGCAAGCCAGGGAAATTCCCTCAAAAATTTGGAAAGCAGACAGGAAAAGGGGCAGATCATAAAAACAGGAAGGACATAATTTAACTTCCAATTTTAAGTTCTGTGCTTGTGTATATGAATTCCAGATCTGATGCAAGTGCAAAGGTTATGGGATCAAGGCATCAGTCTTTTTCTAGAGTAAGTTTATTCT…	chr1:173050963-173052963	-1	isoform screen	PMID: 33179750	See PMID: 33179750	See PMID: 33179750
TNFSF8	ENSG00000106952	cytokine	CCAGAAAACACTGGCTTGCCTCGTTCCCACCTTAATTACCGGACCAAACGAACGTGAACACACTGTTTTCAAAACCAAACTCAATTGGGATCACGGGGGCCTCGGTTTCCTTGATTGTAAAATGGGTATATCGCCCCCCACTCTATTTAGCCCAAGAAAACAATTTATCTCTTGATGTCTCTTTCGTCTCCAGGATCTATGCTTTTACAGACTCACTGGGAGGAAATATCCAGACCAAATCCTAAAGCCTGATCTAATTTGGGAGATGCTCAGAAGTTTTGGTTCTATGCAAGAACAGCAGTGGTAATAATCCAAGCTTGGCTTTAGACACAGGACGTTTCCTTAGGGGCATCTGGGATCTCTGCTGGCTCAAAGTGATGCGCTGCAGACAAAAAGTGA…	chr9:114930417-114932417	-1	isoform screen	PMID: 33179750	See PMID: 33179750	See PMID: 33179750
XCL1	ENSG00000143184	cytokine	TGGGAGACGCAGGAATGTAATTGAGTAGGAGAACACCATGAGATTCGTTGCAGAACAGCCATGAGAACAGAACAAAGTTCTAAGAGAGCATAAAGGGGTGGCACAACTTAATTTTATCAAAAAAATTCAGGAAAACTTATACAGAGAGGAGGAGTTTACAAGTAACTATGTAGGGAGCTGTCATGGGTATTCCAGTTAAAGGAAACATGTGAGGAGCATAAAAGAGGCTGGCCCATTGGGTTGGCTGCACATGTATGTGTTTGTTAAGGTTTGGGAGTGTGTGAGTGAATGGTGGAAGGTGAGTCTGAAAGGAAAGCAGTACTAGATCTTGAGCATTCTTATATATCACAGTGAAAGATTAGAAATACATCCCATAGGCATTGGAATTAGTAAAGAGGT…	chr1:168574473-168576461	1	isoform screen	PMID: 33179750	See PMID: 33179750	See PMID: 33179750
CCL14	ENSG00000276409	cytokine	CCTCCTCTGCTTCTCCCTTTTTGTATCAAGCTTGGAGGCCTTGTGCTGAAAATGGTGGCATCCAAGGTAGAAAAAGGCCTGGTTCCTGAATGAGTACATGGAGGATCCCAACACACACACCATCATCCCACTACTGACCCACACTGGACTGTAACATGAGCAAGAAATAAACTTTTATTTAATTAGTCTGCTGGATTGTTTATGATAGCAGTTGGCACACACAGACTAATGTAGGTAGGAACTCAATACTTGCTGGAAAAGTACAGGAACTTCCTGTAAGTCTCCTAGAAACAACTTGGCAGGTTGGCTAGTTTCCACAAAAACAAGAAGTAAGCATTATTTCTTTCCAACTCACTTTTCCTATAAACAACTTGTTTCCTGAGATTGTTCCTGATAACA…	Chr17:35986649-35988649	-1	isoform screen	PMID: 33179750	See PMID: 33179750	See PMID: 33179750
CCL20	ENSG00000115009	cytokine	GGCAGTAGCGTGATCTCGGCTCGCCGTAACTTCTGCTTCCTGGGCTCATGCGATTCTCCTGCCTCAGCCTCCCAAGTAGCTGGGATTACAGGCATGGACTACCACACCCGGCTAATATTTGTATTTTTAGTAGAGACAGGGTTTCACTATGTTGGCCAGTCTGGTCTCGAACTCCTGACCTCAGGCAGTCCACCCACCTCGGCCTCCCAAAATGCTAGGATTACAGGCATGAGCCACCACTCCTGGCCAGACACATTGGTTATTTAGGAATATGTGGTTTCCTTTCTGTCTGTTACTGATTTCTGATTTAATTCCATTGTGGTTTGAATGTATACTTTATGTGATTTCAGTCGGTTTACATTTACTGAGACTTGTTCCATAACCTACCATATGCTTTAT…	chr2:227811854-227813854	1	isoform screen	PMID: 33179750	See PMID: 33179750	See PMID: 33179750
CXCL10	ENSG00000169245	cytokine	CACAGTTAATGTAATACAATGTTTAGTAAAAATCAAATATTTTATCCCTAATAACAGATTTTTAGTCCATTTATCAAGTATCTCCTTTTTACATTGTCTTCTATATAGAGACATTTTAGCTGACAACTTAGATACCAACTAAAATAAAACTGTCACCATCTCTCATTTTGATTGTTTAATGTTGAACTTTTCTAGGCCTCTTCCATTCATGATGTCAGACATTTCTCTGAAATTTGTTGGCATTCTATTCACAGTAAAATGTTTGTTCTGCACAAATAGGTATGGAAGGATCCCTCCATTGTCACTATTTCTCATAAGACTTTCCCTCATCAGAACGAACGCCTCTTTGCTAGGTGAAAGTCTTTTGGGTTCTGTCAGTCTCTACCTCACCTCCCTCTC…	chr4:76023497-76025497	-1	isoform screen	PMID: 33179750	See PMID: 33179750	See PMID: 33179750
CXCL17	ENSG00000189377	cytokine	CCTAACAGACCGGAAGCCCCCTCCAATGGGACACAGGATGCAACACCCACCCCAAGTGCATGGAGGGGAAACCAGAGGGAGCAGGACCTGGAAGAACAGAGGGGTAAAGAGACTGAGGCACGGGAGGTAGGTCTGAGGAGGAGCTCCCGGCCCCTGCGGTGGCCTGGGTGTGGACTGATGCAGAACTCAGCAGCATAAGTAAAGTGGCCGCACCAGGCTCCATTTGTACATGGGATGGTTTTTCAGTAAGATTTTCTTTCTGCTAATGGGCTACATTTTCGCACACTTTCTAATACATCAGGCCCAGTTAATGGGCTACAAAACAATCATTCCATTCAACAGTCATTTATAGAATACTCCCAAAGTGCCAGACCCTGTGTAAGTTCAAGCAATACAAAA…	chr19:42442852-42444852	-1	isoform screen	PMID: 33179750	See PMID: 33179750	See PMID: 33179750
IFNL3	ENSG00000197110	cytokine	AGCCTTGGGCCTGACTTGGATCCACTGTCTCAGATATAAGAGGAGCGGGTCCTTCTACAGGGAAGAGACCACAGTTCTCCAGGAAGCCACGATATTTCCTCGGGGTGCATTGTACGACCCTCCAACGGTTGCTGTGGCAGGAAAAAACTTGAGCTCTGGAAACCGTGGCTGACCCCAGGCAACAGGGACCAGTTCCTCCTTGTGTGGTTACCAGGACACCCCCAACACCAGGTCCTAACCCCGGATTTGTAGCCCCACAGCCAGCTTTGAGATTCTGTGAATCCGTGACTCTTGGATCCGGCATCTAAGGGACACCAATCCATGAGGGATTTGGTAGTGAAAGGCCCAAGGGTCCTTAACCGACTGTGGTTCTTTGGATTCCCTTACGTGTGTTTGTAT…	chr19:39245006-39247006	-1	isoform screen	PMID: 33179750	See PMID: 33179750	See PMID: 33179750
CCL11	ENSG00000172156	cytokine	ATCTGCCACATGTGCAACTCAGGCATTCTTGGAAACCATCCCTGCGGTAGCATATCTTTACTTGGAAGCAGTGGGAAAACTTGGAAGAATATTTGGAGAAATATCCAGACTCTGAGGTCTTTCCAGCATTCCCAATCTGCCCTTCTTTTTTTTTTTTTTTTGAGACACAGTCTCACTCTGTTGCCCAGGTTGGAGTGCAGTGGCATGATCTCTGCCCATTGCAACCTTTGTCTCCTGTGTTCAAGCAATTCTCATGCCTCAGCTTCCTGAGTAGCTGAGACTACAAACACCATCCACCATGGCTGGCTAATTTTTTGTATTTTTAGTAAAGACAGGTTTTCACCATGTTGGCCAGGCTGGTCTTGAACTCCTGACCTCAAGTGATCTGCCTGCCTCAGT…	chr17:34283723-34285692	1	isoform screen	PMID: 33179750	See PMID: 33179750	See PMID: 33179750
CCL25	ENSG00000131142	cytokine	CACCTCTAAGCCCCACTCACCCGGCCATGTGGTTTGGGACAGGGAAGTAGGCTAGGGGCCGCCGCCTCTGGGCTCCCAGTGGAAGGGGAGAAATGAGAAAGGAGTTTAGGATGTGATAAATACCCACAGAGGTCAGATGTAGCTATGGATGCAGGCGATAAAAAGTTTAAAGCAATCAGCTGTGCGGCCTCTGCAGCGCTCCTTTCGCCCTCCCTAATCTTCACCTCGTGTCTCCCCCAGTCCCTGTGTCCTGGCTGGGTCCTGCTGCCCCAGGGAAAGAAGACATGCCTTCTCCCATCCTGGCTAACATGGTGAAACCCCGTCTCTACTAAAAATACAAAAAATTAGCCAGGCGTGGTGGCGGGAGCCTGTAGTCCCAGCTACTCGGGAGGCTGAGGC…	chr19:8050872-8052782	1	isoform screen	PMID: 33179750	See PMID: 33179750	See PMID: 33179750
CXCL13	ENSG00000156234	cytokine	GCCAATCCCACAATCCAAAGTGAGGTGCTATATGCCTAGACAAAACTTGTAGAGAAGAAACAAGCTGGCTCCTGGCCATATCCAGGCCATTTTAGTGATGGTTAAGAATTCAGTCAATAAATTGGAATCTAGGAAAAATAATTTCTTTGGAGAGTGTTATTAGTATGCTGTGGGCCTTTCCTACCACACAGAAGAGAGGTAGAGGGTTCTTTCCCATTCCTCAAGCCTAGCAATCAGGGCTTTGATGAGCTAAGAGAGTCTGATCTATGCCTCTTGCAGTTCAGGGGACAGAGCAGCAAAAACTCCAGAAGGATTTAAGGGCCAGAAACTGTGACAATTAGCCAAAGACAGTAGAGCAAAGAGAGCTCAACCAGCTGCATTGGGAGCCAGCTGCGTTGC…	chr4:77509860-77511799	1	isoform screen	PMID: 33179750	See PMID: 33179750	See PMID: 33179750
IFNA14	ENSG00000228083	cytokine	GTTGGTGTGTGTCCCATGACTCTCTGTGAAGGCTGTATTCAGAAAAGCAGAAAACACACCCTTGTTCAGGAATGATTACTTTTCTTCTAGCCCATGCCCATTTGCTGCCTTTGATCTACATCCGTTCTACTTTCCTGCTTCTGTTCTTCCCCATTCCTTAATCTCCAACTTGGCTGGGCTGAATGTACGTAAGTTGCTTTTTGTCCTTGTTTTTTTCCCATTAATATATTGCTTCCTTTTTACATTTTTATCACATTTAGATATACATTTGTTTTGGGGTTTCTTTTGTCCCAGTTCTTTAGGATGCAAAAAGTGACAACCTTTGTTTTCAATAAAAATGAAAATGAAAATGAGAAATAAAGGTTTCTGGTGTCCTGCATGTGAAACAATTGTACAACA…	chr9:21239972-21242024	-1	isoform screen	PMID: 33179750	See PMID: 33179750	See PMID: 33179750
IFNL1	ENSG00000182393	cytokine	CTCATCATACCCCATTTCTGCCTCTATCCCACTGTGGGACCTTAGGCAAGTCACTTTGCCTTCCTATGCCTCAGTTATCTCACTAGTAAAATGGGCATGATTATTGTATTAGTCAGGGTTCTCCAGAGAGACAGAACAAATAGGATGTTTGGATAAATAGATGATAGATAGAGAGATATAGACTAGATAGATGAGAGAGATAGACTAGATAGAGAGAGAGAGAGAGAGAGAGAGAGAGAGAGACTAGATAGATGAGAGAGAGATAGGAGGGGATTTATTAGGGGAATTGGCTCAGACAATTAGGGAGGCTAAGAAGTTCCACAACAGGCCATCTGCAAGCTGGAGAACCAGGGAAGCTTGTAGTGCAGCTCAGTTCCAGAATAAAAGCCTCAGGACTTA…	chr19:39294339-39296364	1	isoform screen	PMID: 33179750	See PMID: 33179750	See PMID: 33179750
IFNL4	ENSG00000272395	cytokine	AACCTTGGCTCACTGCAATTCTCCTGCCTCAGCCTTCCAAGTAGCTGGAACTACAGGTGTGCACCACCACACCCGGCTAATTTTTTTGTATTTCTAGTAGAGACAGGGTTTTGCCATGTTGGTCAGGCTGGTATTGAACTCCTGACCTCAAGTGATCCACCTGCCTCGGCCTCCCAAAGTGCTGGGATTACAGGTGTGAGCCACTGCACCCAGCCACCACTTTACTTTTTAAAATAAACTTGCTTTTGCTTTGCACTGTGGACTCGCCCCAAATTCTTTCTTGCACAAGATCTAAGAACCCTCTCTTGGGGTCTGGATCAGGATGCTTTTCCAGTAACACCACCATGCCCAGCTAATTTTTAAATCCCTTACTTTTTGTAGAGACAGGGTCTCACTATA…	chr19:39248810-39250899	-1	isoform screen	PMID: 33179750	See PMID: 33179750	See PMID: 33179750
IL12A	ENSG00000168811	cytokine	CACTGTGAAGTAGTGATTGTGAGCTAAGACTGTCACTTATAGAAAAATCATGTATTCCTAGAAGAAGGTTTTCATTTCATCTTAGCTAGAGGACATGGAGCACTTCAGGAAACTATTTCACAAAAATGTAAATTAGAAACTGTGTCTGGTAGCCAATAATCCATTTTTAACAGTGGCCCTGTGCTCATCTAAGCAACAGAAATTACTTTTGTATAGGAGATGGCCCTTCCAGGGGAGAAACAGCTCAGTTGTGATACACTTGTCTTCATCCTGACTTTAAGTACATTTAACTCCACACTAAACCCTTGTGGCCACAACACAGCTCTGCACCTGTCATTTGCTCTAGACAAACTGCTAAACGCAATTGTTTCTGACAATGGATTACTCTGTATCCCGTGG…	chr3:159987042-159989003	1	isoform screen	PMID: 33179750	See PMID: 33179750	See PMID: 33179750
IL15	ENSG00000164136	cytokine	GTGGGCAGTCCAAGAGAGACAGGATCTGAGATGTGATGATATGTCCTCTGGCAGCAGCAATATCTGATATTGAGCTCTGCTAGGTGGTGCTGAGCGTGGACACCTGCTTCCTTCACCGGCTGCAGAGAACACAGTATCCATTAAAGGAGCTGAAAGAGGTGCTAGAGGAGTTTACATGGCAGGAGTCCAGGAAGCTCTGCAACAGTCCAAAATGAGGTTGGGACACATGATACACTTGTTCATCCCTATTCTCTATCTTCACACATATGCATATCAGTCCTTCCGTGGCTGCTATATTCTTGTGGTGAGATCCAAACCAGCTGCAGTCTTGCTCTCCCAGTGCATGCTCATTCTGCAAATCAGAGCTTCAATGTATTGCTATGAAAAATTCTGACTGGT…	chr4:141634932-141636971	1	isoform screen	PMID: 33179750	See PMID: 33179750	See PMID: 33179750
IL17B	ENSG00000127743	cytokine	CCAGCAGGTAAGGAGAATGTGTTGGTTTCAGGGGTCCCCCATACCCCAGCATCCATCTTTCAGTTTGCCACTGTTCTGTGGATATGGGAGGGTCACCCCAGTTGCATGTCTGTGGGACCCCACTGCTAGCAGCAGCAGAGTGTGTGCAGAGAGCCAGCACAGAACACAGCCAGGCCGCCCGGCCAGTGGGGCTGGGGCTGGGACAGCCTGCGGTGGGGGCGGGGCCCTTGTTGCCTGAGGAGGTATTTTCAGAGTACCCCTCCCTCTGGAGTTTCCAACGGTAGAATAGAGCCCTGTCTAGTATTTGACCAAATATGGTGGCATCTCTCATGCTCGAGCCCCAGCCAGCATCTCAGTTATGCTGTGGAAGCCTGCCCCGGACAGATTAATCTTGTGACA…	chr5:149379230-149381196	-1	isoform screen	PMID: 33179750	See PMID: 33179750	See PMID: 33179750
IL21	ENSG00000138684	cytokine	GATGTCTCAGGGAGGGACTGGGTTGTCTAACATAGTGGTGAGGCACTCCAGGGCCAGGAGCAATGGTTCTCTCTAGGCAGTATGAAAGATATTTGACTTTTTTATTTTTTGTTAAACCACCAGTACAACCACACAAGTGTATTCTGGCTGAACACTGATCTGTCCATTCTCCTCCTTCTCTGATCAGTTTAGCCTCCCCTAGGCTTCTTAAAGTTCTCCCCTTCACCCTCATCCACGATCAGCATGCAAACCTCCCGGGATGTTATGTGCTGTACTTAGCCCTTTTACTTGGAATGTCTCATTTAAGCCTTATCACAACCCTATGAGTAGATTCTGTACTTGCCTTCCTTTTGCAATTACACACACAGGATCATATGTGCTATTAATTGTTAGGACCTT…	chr4:122621054-122623022	-1	isoform screen	PMID: 33179750	See PMID: 33179750	See PMID: 33179750
IL33	ENSG00000137033	cytokine	GTTTCATCCAGGCCAGACACAGTGGCTCACGCCTGTAATCCCAGCACTTTGGGAGGCCAAGGGGGGCAGATCACGAGGTCAGGAGATCGAGACCATCCTGGCTAACACAGTGAAACCCCGTCTCTACTACAAAATACAAAAAATTAGCCGGGCATGGTGGCGGGCGCCTGTAGTCCCAGCTACTCAGGAGGCTGAGGCAGGAGAATAGTGTGAACCTGGGAGGCGGAGCTTGAAGTGAGCTGAGATCACGCCACTGCACTCCAGCCTGGGCGACGGAGCGAGACTCCATCTCAAAATAAATAAATAAATAAATAAATAATTGTTTTATCCAAAAAAGAGCATAAGCCAGGGGGACAAAATAGCAGAGAAAAAAAGTAAGATAGTAGAAGCAAATTCAAA…	chr9:6213762-6215836	1	isoform screen	PMID: 33179750	See PMID: 33179750	See PMID: 33179750
IL34	ENSG00000157368	cytokine	ATCCAGCAAGGTCAGCACTCCAGACTAGGTTGGCTGTGGAAGACTGGGTGTTAATAAGGGGTTCCTAAATCCAGGATTCTGTGCTCACATTCAGTGAAACACTACAGACTCCCCTCTTGGATAGTTTGAGGCTTTGAACACAGCCGTTCTCCTATCCTCCCCCACTGGCCCATCCCTAATGAATCCAAATGCAGTCTAGTAAAATCAGGAAGCCTGCTATGAAAACTTGACAGAGATATTGAAGATGCCCCTGCAGTTGCCCACTCTGACCCAGGTGAAGGGAGAATGGCTGTACCTTTGGTGATGGTGCTGAGGGAAAGGACCTCAACTCCCGTAAGTGCTGGGTCTGAGGCCACGTGTTACACCAGGACAGGTCCTGTGTCCCTCAGGAAAACCTGG…	chr16:70577981-70579923	1	isoform screen	PMID: 33179750	See PMID: 33179750	See PMID: 33179750
LTB	ENSG00000227507	cytokine	TGGTTCTGCCACTGACTCTGTGAGCTCCATAAGTTTCTTAACCTCTCTGTACCTCAGTTTCCTCTTAGGGTTTTTGTCAGGATTATAATTATTGGCTGGGCATGATGGCTCATGCTTGTAATCCCAGCACTTTAGGAGGCCAACACGGGCAGATCACGTGAGTCCAGGAGTTTGAGCCCAGCCTGGGCAATGTGGCAAAAATCCATCTCTACAAAAAATGCAAAAATTAGCTGGGCATGGTGGCATGTGCCTATAGTCCCAGCTATTCAGGAGGCTGAGGTAGGTGAATCCATAGATCCTGGGAGGTCAAGGCTGCAGTGAGCCATGATCCTGCCATTGCATTCCAGTCTGGGTGACATAGCGAGACCCTGTCTCAAAAAAAAAAATTATTAAAGTGTG…	chr6:31582412-31584111	-1	isoform screen	PMID: 33179750	See PMID: 33179750	See PMID: 33179750
OSM	ENSG00000099985	cytokine	GGAGCCTTGCTTCAGCTTAGGAGCTGGAGGCCACAGTGAGCTACCTACAATGGCGCCACTGCACTCCAGCCTGGGTGACAGAGCAAGATCCTGCATTTAAAAAAAGAGAAAAAAAGACGAGATCAGGGATGTGAAATGGAGAAGGATCCCCTCTTGGCATGGCCCCAGGAAACAGCATTGTGGGGGTGGGCACAGAGATGAGGACTTCAGCGGAAGCGACATTCTCAGGATGAGAATCCAGAACTGGCCCCTGGGGGTGGTGAGGGGGAGGTATGAGGCCTGGTGTGGTGAGTCCCAGCCTGGGTGCCGGGGAGTGGGTAGGGGCTGAAGAGCAGCCTCCTGGGCGTGGGGTCGCCTATTTTTGCCTACTACGTGATCCTCAGACCTGGGAGTGGCTGG…	chr22:30266775-30268737	-1	isoform screen	PMID: 33179750	See PMID: 33179750	See PMID: 33179750
TNFSF12	ENSG00000239697	cytokine	CAGATCATAGCTCATGGCAACCTGGAATTCCTGGGCTCAAGCGATCCTCCTGCCTCAGTTTCCCCAGTAGCTGGGACTACAGGTGCACACCATGATGCCCAGCCTGTTTTGTTGCTTTTTTTTTTTTTTTTTTTTTTTTTTTTGAGATGGAGTCTTGCTCTGTCGCCCAGGCTGGAGTGCAGTCATGCGATCTCGGCTCATTGCAACCTCCACCTCCCGGGTTCAAGCAATTCTCTGCCTCAGCCTCCCGAGTAGCTGAGATTACAGGTGCCCGCCACCGTGCCCAGCTAATTTTTGTTTTTTTAGTAGAGACAGGGTTTCACCATCTTGGCCAGGCTAGTCTTGAACTCCTGACCTTGTGATCCACCGACCTTGGCCTCCCAAAGTGCTGGGATTACA…	chr17:7547048-7549058	1	isoform screen	PMID: 33179750	See PMID: 33179750	See PMID: 33179750
TNFSF13	ENSG00000161955	cytokine	AGGAAGCCAGAATCAACAGCTCCAGCCCTCTGCGCTACAACCGCCAGATCGGGGAGTTTATAGTCACCCGGGCTGGGCTCTACTACCTGTACTGTCAGGTAAGCCCCATCTGGCTGCATGGGTAACGCAGTAAGAGAGTGGCGAAGGGTTTGCCAGGAGAGTGGGGGACAAGCTACAGGGCTGGGAGGGTGAGTTGGGGTTTGGGTGGGATGGGATGCCTGCGTCGCTGAGGAAATTGGAAATTGAGGCGAGGGCAGGCAGAGGCCTGGACTCGGCCTGTTGTCCCCACCCCAGGTGCACTTTGATGAGGGGAAGGCTGTCTACCTGAAGCTGGACTTGCTGGTGGATGGTGTGCTGGCCCTGCGCTGCCTGGAGGAATTCTCAGCCACTGCGGCGAGT…	chr17:7556805-7558788	1	isoform screen	PMID: 33179750	See PMID: 33179750	See PMID: 33179750
TNFSF14	ENSG00000125735	cytokine	GAGACACCTGACCAATTCAGGGAGGGCTCCTGTGAGAAGTTTCTTGAGTCAAGACGCAGATGAGCAGGGGGAGCCTGCTTTGGAGATCTAGGGAAGATGGTTCCCAGCAGCAGGAAGAGGAAGTGCAAAGACCCAGGATATCTGTCTGGGGCAGAGTGAGCAAAAGCACGAGGGTCCAACCACAGAGGCCCCAGTGAAGGGCACTTCGTGTCTTAGCCTAAGCTCAGGGGCAAGCTGGCAGCAAACTGTATCTATAAAGGGCCACATAAGTGTTTTTGGCTTTCAGGGCCAAGAGGTAAAATCAAGGATATTACAAAGATACTTATGAAACAAGACAGAAGCCAAGTGCAGTGGCTCACGCCTGTAATTCTAGCATTTTGGGAGGCTGAGGTGGGCAGA…	chr19:6670478-6672300	-1	isoform screen	PMID: 33179750	See PMID: 33179750	See PMID: 33179750
TNFSF9	ENSG00000125657	cytokine	AAGGGGAATTTCTCCACCTGGACTCTCCGAGCTTCTGCTTGTAGGGTCCCGAGGGGCTCCTGCCGGGAACCATCCAGTGGGTGGGTGGGGGCAGGCCAGGGAAGGCCCAGGGGTCCCGGGGAAGGTGGCCAGGAGGGCTGAGCATGACACTCAGGGTTCCACTGGGGGGTTGGGGATCAGGGGGCAGATGCTCCAGGAGTGAGGGTGGTTGAGGCTTGGCTGAAGCCTGACCCTTCTTAGGAAGTGCTGGATGTGGGGGAACCCGGGGGAGTCCTAGTGATGGGGGGCTAGGGGGTGCTGAGAGGAGGGGAAGGAGACAAAGAGAGACTAAAGAAGGAAAAGGAGAGAGACAGGGAGAGACAGAGAGTCAGAGAGAGACAGAGGGAATCAGAGACAGAG…	chr19:6529094-6530998	1	isoform screen	PMID: 33179750	See PMID: 33179750	See PMID: 33179750
XCL2	ENSG00000143185	cytokine	GGGAGCTGTCATGGGTATTCCAGTTAAAGGAAACATGTGAGGAGCATAAAAGAGGCTGGCCCATTGGGTTGGCTGCACATGTATGTGTTTGTTAAGGTTTGGGAGTGTGTGAGTGAATGGTGGAAGGTGAGTCTGAAAGGAAAGCAGTACTAGATCTTGAGCATTCTTATATATCACAATGAAAGATTTGAAATACATCCTGTAGGCATTGGAAGTTAGCAAAGAGGTTCTCAGTAGGGAAATGGCATGATTAGATTGAGGCTTTACAGTGATTACCCTGGCAAAGCTGCAGAGAACAGACTGAGAGGAGGCCCTGGTCTGGGTAACCAGTTAGTCCACTGTAATTGGCCTAACATTTGAGCAGTGTGGGAAGAAAGGAGGACACATCTCAAAGAACTA…	chr1:168543980-168545952	-1	isoform screen	PMID: 33179750	See PMID: 33179750	See PMID: 33179750
SGK1	ENSG00000118515	cancer-related gene	TGTTCCTACCCTCCCGTCAATTTTCCTATGGGCTCACTTTTTAGAAGGAATGGGTGTAGAATATTATCACCTCTGTCTTGGAAAAAATATAAACCCTGCGATAAATGAAATAATTAGTTTTGTGGGTTTTAATAACTTTTAACACTATGATTAGAGATAGTGTTCTCTTAGTTATCTACTGTATCACATCTTTTTGCATGTCAAATTTGACAATTATGAATATGGAAGGTAATAATTACTATACAACCTGTGTCTATAAATAGACATTTAAATAACCACCATTGCCAGTGACTTGTCTATAATAGCTATAATGAATAAACTCATTTGTCATCATCATTTTCTGTAAAAAAAAAAAAAAAAAAAGACATGCCTTTGCTGACAACCTTCAACAAAAACTGA…	chr6:134177906-134179857	-1	Viral/human protein screen	This manuscript	GGGGACAACTTTGTATAGAAAAGTTGTGTTCCTACCCTCCCGTCAA	GGGGACTGCTTTTTTGTACAAACTTGTCAAGCTGCAAAGTTCAACACTGG
SOX21	ENSG00000125285	cancer-related gene	TGCTGTTTGACTTCTGCATCGTGTTAACTATTTTTTTTAAAAAACTGCTCTAACTACTAAAGAAGGAAATTATGCTTAGCATAAAAATATTCCAGCACTGAGTGATTGGTACGTTTTACTTCTCTCTTCCAGGGAAACTACTTACACTTATTGATTTTAAACACCTTCACCTCAGCAGCGCATGTAAGTGAGACACTGTAAGTTAACTGTACCTTAAAGAGATCAGTATATAGATGGTTCTGGCGACCAAGATTACAACAAAAGACAAACAACACAGAATTTTTAAAGAGCTGAATAGTCAGTCAAGGATGCATACTCTCAGTCTGGGCTAGCTCTTTTTTGGAAAGGTTGCCAAGAATGTCCTTATTCCCTCCAGAGTTATTTTTCACTCCACTACCT…	chr13:94712410-94714381	-1	Viral/human protein screen	This manuscript	GGGGACAACTTTGTATAGAAAAGTTGTGCTGTTTGACTTCTGCATCG	GGGGACTGCTTTTTTGTACAAACTTGTCTCCTCCTCGGTCGTTCTCTC
SRGAP3	ENSG00000196220	cancer-related gene	AGCTCATGCTGTGTGCTCCAGGAGAACATCCTGCCCCGCCTCACTCCCTTTGCCATACTTGCCTGGGGACGCCCACTGCAGCTGCCATGTCCTCTAGGAAGCCTTGATGGACTAGCATGGATAACCTATTCATTTCTGAGTCCAAACAGAATCATTTATTATAGACTCAGAAAAAGGCAAATGGAAGACTATACCTATTTTGAGAAATTTGGGAACATTTATCTCAGGGGACAGTCAGGGGCCAATACACATTAGTGACAATCTTAGCATATGAAATTCCAGTGATCAGCGACTCTTTAGTGCTTGACTCAGTTTTTACAGAATGAATCTTATTCTACCTTAATTCCACATGAAATGGGTTTGGTCTCCCTTGTAGAATGCAGGAGACTTTGAGCCTGG…	chr3:9249217-9251188	-1	Viral/human protein screen	This manuscript	GGGGACAACTTTGTATAGAAAAGTTGAGCTCATGCTGTGTGCTCCA	GGGGACTGCTTTTTTGTACAAACTTGTCCCTGCCCCAGATTTTCAAAG
STAT3	ENSG00000168610	cancer-related gene	CAGGGCAGGGTTTGAATGAATGGAACAAAGCTATGGGACGTAAAGCCCCCAAACCTGACTCTGAACCTGGTATATTTCTGAGTTTCTCTGTGATCTTGAAAATGTCATATTATGTTGTCTTTAGTTTTCTATCAGCGGATAATATGGCCTCTCCTATCTGCTATTCATGATTGTGAGAAAGAAACCAGGCAGGGAGTGTATAAGGTGTGTAAGTCCTTTGTAAGCAGTAAATCACTAAACAAATCCTAGACCCTATGTTATCAGGGAGGCAGTTGGCCGCACGGGATAGCGTAGTTACAAGAGACTATAGGCGGAGATGGGGGATATCTGTCCTGTGGTGTAGATAAACAGCCTAATCAATACACACACACTCTACAGGTAAATACAGCAATTTCCATA…	chr17:42388457-42390406	-1	Viral/human protein screen	This manuscript	GGGGACAACTTTGTATAGAAAAGTTGCAGGGCAGGGTTTGAATGAA	GGGGACTGCTTTTTTGTACAAACTTGTCCTCCCCCTCCCAGTCTGC
TMPRSS2	ENSG00000184012	cancer-related gene	ACCTGCCCTATGTGCTGGAGAGGGTCTTTGAGGGTTTCCCACTGGGGCAGAGCGCAGGGCAGTGTGGGGGATGGGGAGGGCTGGGGCATATTGGGGACAATCCCTGTTGTGGGTGCCACCAGCAGACCACAAAAGGTGCCAAAGGAGGGAGTGAGAGGGAAGGGTTTACTAGGAAAGTCCTGCCCCACAGGAGGCTTCCGGGAGAGCTTCCCAGGAAGGGAGCAGTGAGCCAAGGCAGCCTGGGATGGGACTGAATGGGGCTTTTTTCTGCTTCCACCTCATTTTAAAGCAAATCATGTTGATTTGTATATTATGCAGGGGAGGAGAAAACATGCTTCCCCTCTACCCTTCTAGTTCGTTCAGCTAGTCTACAAATTAAATTGGCATCAAATAGATGAA…	chr21:41508138-41510062	-1	Viral/human protein screen	This manuscript	GGGGACAACTTTGTATAGAAAAGTTGACCTGCCCTATGTGCTGGAG	GGGGACTGCTTTTTTGTACAAACTTGTCCTGCTTAGCTCGCGCCTACT
TRIP11	ENSG00000100815	cancer-related gene	GGCTGATTCCTGCCTTAACTGATGACATTACCCTGTGAAATTCCTTCTCCTGGCTCAGAAGCTCCCCCACCAAGCACCTTGTGACCCCCCCGCCCCTGCCTGCCAGAGAACAACCCCCTTTGACTGTAGTTTTCCACTACCCACCCAAATCCTATAAAACTGCCCCACCCCTAACACCCTTTGCTGACTCTCTTTTGGGACTCAGCCCACCTGCACCCAGGTGAAATAAACAGCTTTATTGCTCACACAAAGCCTGTTTGGAGGTCTCTTCACACGGATGCCCGTGACAAGTGCCTGCCACCACATCCCACTAATTTTTGTATTTTTAGTAGAGATGGGGTTTCACCATGTTGGCCAGGCTGGTCTTGAACGCCTGACCTCAGGTGATCCACCTGCCTC…	chr14:92040081-92042043	-1	Viral/human protein screen	This manuscript	GGGGACAACTTTGTATAGAAAAGTTGGGCTGATTCCTGCCTTAACTG	GGGGACTGCTTTTTTGTACAAACTTGTCGTAGACAGGCCCCGCGAAG
USP44	ENSG00000136014	cancer-related gene	CGGGGCACAAGGATTGCTTGAGGCCAGGAGTTTGAGACCAGCCTGGGTAGCATAGGGAGAACCCCCCTCCACCCCCACATCTCTACAAAAAATCAATTAGCAGAAGTTGTGTCGCATGCCTGTGGTCCCAGTTACACAGGAAGCTGAGGTGGGAAGATTGCTTGAGCCTGAGAGGTCAAGGCTGCAGTGAGCCATGATCACGCTACTGCACTCCAGCCTGGTGACAAAACCCTGTCTCCATTTTAAAAATAAATAAAAAGAGAGAATGAAAGGTTGGTGTACCTGTCCTGAACAAAATGGGAAGAGTTTTGATGGGAAGGAAGAGAGACAGACTGCAGTAAAGCCCTGGACACAGCATCCTGAGGATCCCTGTAAAAGTGAGTATAGAGTGGGCCAGGC…	chr12:95551521-95553472	-1	Viral/human protein screen	This manuscript	GGGGACAACTTTGTATAGAAAAGTTGCGGGGCACAAGGATTGCT	GGGGACTGCTTTTTTGTACAAACTTGTCACCCCCAGCAGTGCATTATT
PTPRD	ENSG00000153707	cancer-related gene	CCTTGGCTCACCAAAACCTCTGTCTCCTGGGTTCAAGTGATTCTCCTGCCTCAGCGTCCCGAGTAGCTGGGATTACAGGTATGCACCACCACGCCTGGCTAATTTTTTTGTGTTTTTAGTAGAGACGGAGTTTCACCATGTTGGCCAGGCTGGTCTTGAACTCCTGGCCTCAAGTGATCCTCCTGCCTCGGCTTCCGAAAGTGGTGGAATTACAGGCGTAAGCCACTGCGCCTGACTCTGAACCATTTTCTTTTGCTTCATCTTCTGGTTTTCCTAATAGAAGATGGTTTCCCATGACTTCAACCAGAAGGTTCTCAAAGTGTGGTCTCTGGACTGGCAGCATCAGCATCACCCAGGAACATGTAGAAATGCAAATTTATGCAAATATGTGACCCAGTC…	chr9:8733899-8735864	-1	Viral/human protein screen	This manuscript	GGGGACAACTTTGTATAGAAAAGTTGCCTTGGCTCACCAAAACCTC	GGGGACTGCTTTTTTGTACAAACTTGTCGCAGCGAGTCTGTCCGATCT
RUNX1	ENSG00000159216	cancer-related gene	TGGCTAGAGCTAGGCCCAAAGAGAAAAGTTGAGAATTCAGGCCGTTCACTGCCTCATCCAAACCCTTCTCCTAAGCATCTGGACACCTAAGGCTAAAAGCATCTGGGGAGTTTCTAAAATTAAATCTCCCAAGGATATTCTGTATGGCCCCTTGAATTGCTAAGTCATTATTAAGTGTGAGTCGACTCTGCAGTGGCAGCTGCACATTACAGCCCTCGGCTCTTAGGGCCCTTCCAGGGAATATTAAGTGTGGGAGAGAAAAATGAACCTGGTTTGGGGTTCAACTCAGGCTTGACTTTATTAGGGAGGGTAACAACACAGGCCCATTATGTTCATTATGTTCACAGGGGATTTGCACTGAGAAGCAATATGAAACACGCATCACATTTAAAGATTCAC…	chr21:35049338-35051288	-1	Viral/human protein screen	This manuscript	GGGGACAACTTTGTATAGAAAAGTTGTGGCTAGAGCTAGGCCCAAA	GGGGACTGCTTTTTTGTACAAACTTGTCCCTTTCCACAGCCCATCTCA
TERT	ENSG00000164362	cancer-related gene	GGGGTGGGGTTCACCATGTTGGCCAGGCTGGTCTCGAACTTCTGACCTCAGATGATCCACCTGCCTCTGCCTCCTAAAGTGCTGGGATTACAGGTGTGAGCCACCATGCCCAGCTCAGAATTTACTCTGTTTAGAAACATCTGGGTCTGAGGTAGGAAGCTCACCCCACTCAAGTGTTGTGGTGTTTTAAGCCAATGATAGAATTTTTTTATTGTTGTTAGAACACTCTTGATGTTTTACACTGTGATGACTAAGACATCATCAGCTTTTCAAAGACACACTAACTGCACCCATAATACTGGGGTGTCTTCTGGGTATCAGCGATCTTCATTGAATGCCGGGAGGCGTTTCCTCGCCATGCACATGGTGTTAATTACTCCAGCATAATCTTCTGCTTCC…	chr5:1295017-1296966	-1	Viral/human protein screen	This manuscript	GGGGACAACTTTGTATAGAAAAGTTGGGGGTGGGGTTCACCATGT	GGGGACTGCTTTTTTGTACAAACTTGTCCCACGTGCGCAGCAGGAC
TOX3	ENSG00000103460	cancer-related gene	CAAGCTCAGATTGCTTCAGATGCAAAACAGAATGAGCAGAAGGTGAGGATTGTGAGTGTGCAAAGAAAAACTTAGCTTTCCAGAGTTTTGGCTCCTTGTAAGAGCTATCTGTAAAATTTTTTTTTTAAAAAATTCTTTTTTGGTACCCCAGATCATCACACTGCTCCTCTCCTGTGGCCAGATCCTGCTCTGTAGGCCATTGTTAAATACTAATAGCGAAACTTAAAAGATGTTCTCTTGCGAGACAACAGGTGGCCACTGCAACCTCCAGCTCTGATTGGTGGAAAGGCCACAGGCGCCCAGTGGCCCAGAGAAAGGGCCTCCACTTCTGCGTTTCAAGAACTTGCTCAATGGGGTGTTGTCCTGATAATATCTCAGCTCACTGTCAATTTGTGCAAC…	chr16:52547033-52548988	-1	Viral/human protein screen	This manuscript	GGGGACAACTTTGTATAGAAAAGTTGCAAGCTCAGATTGCTTCAGATGC	GGGGACTGCTTTTTTGTACAAACTTGTCGCGAGGCGAGTTCAGGTG
ZNF28	ENSG00000198538	cancer-related gene	CGGACATTTAAATAATTCTGAGCTTTGAGAGGAACGTGGTCATGCAACCTGAGTCCAGTGGTGTGCAGGCGCAACTTCTAAGAGTTTTACTGGCCAGGTGCGGTGGCGCACGCCTGTAGTCTCAGCACTTTGGGAGGCTAAGGTGGGTGGATCACTTGAGGTCAGGAATTAGAAACCAGCCTGGCCAACATGGTGAAACCCCGTGTCTACTGAAAATACAAAAGCATTAGCCAGGCATGGTGGCGTGTGCCTGTAATCCCAGCTACTCAGGAGGCTGAGGCAGGAGAGCTGCTTGAACCCGGGAGATGGAGGTCACAGTGAGCCAAGATTGCACCACTGCACTCCAGCCTGGGCAACAGAGCAAGACTCCGTACCAAAAACCAAACCAAAACAAAACAA…	chr19:52821671-52823606	-1	Viral/human protein screen	This manuscript	GGGGACAACTTTGTATAGAAAAGTTGCGGACATTTAAATAATTCTGAGCTTTG	GGGGACTGCTTTTTTGTACAAACTTGTCGGTGGAGCCAACGAGGAG
AFF2	ENSG00000155966	cancer-related gene	AAATGGCACGCAGATGTTCATAATAGCATTATTCATAATAGCCCCAAAGTGGAAACATCTCAAATCTCCATCAATGGACAAACGAATACACAAAATATGGTCTATCCATACAGTGGAATATTATTCAGCCATGTAAATGAATGAAGTACGAATACATACCACAACATAGATGAACCATAACAACATTAGGCTAACTGAAAGAGGTTTGAAACAAAACGTCACATATATTATTTCATTAATATGAAACATTCAGAAATAGGCAAGTCCCTAGAGACAGAAAGCAGCTTATCAGTTACCAGAGGATGGGGAACACAGAGTAACTGCTTAATATGTAGAGTCTCTCCTTTTCGGGTGATGAAAATGTTTAAGAATCAGACAGTGGTGATGTTCACTTAACAT…	chrX:148717100-148719082	1	Viral/human protein screen	This manuscript	GGGGACAACTTTGTATAGAAAAGTTGAAATGGCACGCAGATGTTCA	GGGGACTGCTTTTTTGTACAAACTTGTCTATCCCAGACTGCCCCAAAA
AOX1	ENSG00000138356	cancer-related gene	GCCCGTTTTCTCTCCCTTCATTCTTCTGTTTTCAGAAATACATGTTGAATGTCAGCTTCTGTATTATTTCTATTATATGTAATCTGATGACTTAGAGGAGGAGATTAACCTTTCAGGCTCTTTTGAATTTGGTTTTTATAATTTGGTTTTAAAGATCACTTACTCTTCCAGTAATAAGTAGTAATAAATCCTGTTCATATCTGAGATCAATACACAGTTTATTGAATTCAAATGACTACTCAAACTCTATTCCACCTAGATGGAAAACTTTTTTAGACAATATCTGACCACTAACGCGGTGGGCCCAGAAATCTGCATCTTAATCAGATGCTTCAGGTGAGTCCGTCCGAGGATTGTCCTAGTACCACACTTTGAGAGACTGCAGTGGGGGTACAGAGT…	chr2:200583893-200585857	1	Viral/human protein screen	This manuscript	GGGGACAACTTTGTATAGAAAAGTTGGCCCGTTTTCTCTCCCTTCA	GGGGACTGCTTTTTTGTACAAACTTGTCCATCCGGCGAAGATGAAGAC
EGFR	ENSG00000146648	cancer-related gene	TGTCCCATGAAGATGTTCAGCAAACCCATTCTTCTCTGTTCCCTGGAATCCATCCCAGTATTGTGCTATGTGTGTGTCTAGTAATTCTTTACAAAAAGCTCTGTTTCTTGTGATGCTATCAGATCACATTGAAGAATATACAAGCCGTACTATGAAGGCTGTTGTCTCATATAGTCCTAACGTAGTGAGAACTGATGTTCTTACATGCTGTCTTTTTGGGCACTCAAAGAAATTCCTGTACAGTCTTACAAATCAGTTGTAGCTTAAATTGATTTGTGTTGTGACTTGTACACACAGGTCACATTCCCTTGACAGAAAATATAGTTTAAAACCAAATTTGCAGCCCTTGTTAAGTGAATGCACAGGACTTTATTGTATTCAGGTCTTTTATTGTAAGAC…	chr7:55017134-55019033	1	Viral/human protein screen	This manuscript	GGGGACAACTTTGTATAGAAAAGTTGTGTCCCATGAAGATGTTCAGCA	GGGGACTGCTTTTTTGTACAAACTTGTCGGGCTGCCCGGACGTCTA
ERBB2	ENSG00000141736	cancer-related gene	TATTGCGCTGAGTGCTTCCAGAGCATTATCTCCTTTAACCCCAGCATAGTATGTCAGATGCTGTTTTACAGATGAGCCAACTGAGACCAGAGATGCTCAGTCACTTGCCCAAGGTGACATGACTGATATGGAATAGAGTCAAGATTTTTTTTTTTTTTTTTGACACGGAGTCTCACTCTGTCTCCCAGGCTGGAGTGCAGAGGCGCAATCTCAGCTCACTGCAAGCTCTGCCTCCCAGGTTCACGCCATTCTCCTGCCTCAGCCTCCTGAGTAGCTGGGACTACAGGCACCCGCCACCACACCTGGCTAATTTTTTGTATTTTTAGCAGAGACAGGGTTTCACCGTGTTAGCCAGGATGGTCTCGATCTCCTGACCTCGTGATCTGCCTGCCTCGGCCT…	chr17:39698117-39700078	1	Viral/human protein screen	This manuscript	GGGGACAACTTTGTATAGAAAAGTTGTATTGCGCTGAGTGCTTCCA	GGGGACTGCTTTTTTGTACAAACTTGTCGTCCCAATGGAGGGGAATCT
ERBB3	ENSG00000065361	cancer-related gene	ATTACAGGTGCCCACCATCATGCCCAGCTAATTTTTGTATTTTTAGTAGAGACGGTGTTTCACTATGTTGACTAGGCTGGTCTCGAACTCCTGACCTCAAGTGATCTGCCCGCCTCGGCCTCCCAAAGTGCTGGGATTACAGGCATGAGCCACCGCGCCCAGCCGAATGTTTTGTTTTTTAAGATGGAAGATATCCCAGCACTTTGGCAGGCTGAAGCAGGTGGATCATTCCAGCTTGGGCAACAAGAGCGAAACTCTGTCTCAAAAAAAAAAAAAAAGAAAAGAAAAAAAAAGAGAGAAAGAAACCCTAGGTAAAAGTCTGAGCCCCACCTCCCAATCACCTGATCACCTCAACCACTGTCACCAGGTGGATGACCTTGGAGAGGTCACACACTTCTA…	chr12:56078232-56080133	1	Viral/human protein screen	This manuscript	GGGGACAACTTTGTATAGAAAAGTTGATTACAGGTGCCCACCATCA	GGGGACTGCTTTTTTGTACAAACTTGTCATGGCAGGGGAGGGGTGT
FRY	ENSG00000073910	cancer-related gene	AGGCGCAGTGGCTCATGTCTGTACTTTGGGAGACCAAGGCAGGTGGATCACCTGAGGTCAGGAGTTCAAGATCACCCCAGCCAACACTGTGAAACCCTATTTCTACTAAAAATACAAAAATTAGCCGGGCATGGTGGCGCATGCCTGTCACCCCAGCTACTCAGAAGGCTGAGGCAGGAGAATCGCTTGAACCCGGGAGGCAGAGGTTGCAGTGAGCCAAGATTGCACCACTGCATTCCAGCCCAGGCGACAGAGTGAGATTGTCTCAAAAAAAAAAAAAAAAAAAAAATCAATGTAGCTAAAATTTAATGAAGTGTTAACTATGGGCAAGATACTATGCTGAGCCCCTTTCATACATAGTGTTATTTATTGTTTCCAACAACTATAGGAAGAAGGTAC…	chr13:32029440-32031255	1	Viral/human protein screen	This manuscript	GGGGACAACTTTGTATAGAAAAGTTGAGGCGCAGTGGCTCATGT	GGGGACTGCTTTTTTGTACAAACTTGTCCTAGGCTGCGGGAGGAATTT
HSD17B1	ENSG00000108786	cancer-related gene	GTGCTGAGGGTGATGCTGAGGCGGGCTGGTTGGGCCTCTGTCCCCGCAGTGTGTGACACAGGCCTGGGCCTGCTGGGGCCGCTGGGGGAGGACGCTGTGGCCTCTGTACTGGATGTGAATGTAGTAGGTACTGTGCGGGTGCTGCAGGACTTCCTGCCAGACATGAAGCGGCCGGGTTCGGGACGCGTGTTGGTGACTGGGAGCATGGGAGGATTGATGGGTGAGTGGCAGGGACCGGGCCCGGAGCTCCAGATTCTTTGTGTGCAGAGCTGAGCCTTGAAGGCAGGCTCCTTAGGGGGTGGGGTGCAATCAGCTTGGAGGGGCACTGCCTGCCGGGGGATGACCCCCTGGCCGCTGCGCCTCAGGAACCTCATCTTCCCACCCAAGGGCTGCCTTTCA…	chr17:42547219-42549203	1	Viral/human protein screen	This manuscript	GGGGACAACTTTGTATAGAAAAGTTGGTGCTGAGGGTGATGCTGAG	GGGGACTGCTTTTTTGTACAAACTTGTCATGCCCCTTGGGTATCCAGT
CCND3	ENSG00000112576	cancer-related gene	CACCAATACAGGTTTGCCAAAATACATTTTGTACATTCACCTAATGGTATATTATGTCCCTATTACAAATTATGTCCTAGAATATTTAATAGCATGGAAAAGTGTTAACAGTATTTTTTTAATGAAAAAAGCTTACAAAACAGTTTGTGATGATTCCATTTAAAATGTGTGTTTATTCATAGAACAAAGATTAGAAAAATAAACATTGATATATTAAAGGGTTATTTCATGGCAAATTGCAAATGATTATTTCCTTTTTTTGTGGCTTATTTGTATTTTTGAAGTTTTCTACAATGTAAAAGAATATTTTATGATATGAAAACTACAATACAATTTATAATATAAGAAAGAATAATTCGGCCGGGAACGGTGGCTCACGCCTGTAATCCCAGCACTTTT…	chr6:41941531-41943519	-1	Viral/human protein screen	This manuscript	GGGGACAACTTTGTATAGAAAAGTTGCACCAATACAGGTTTGCCAAAAT	GGGGACTGCTTTTTTGTACAAACTTGTCGGTACGTAGCGCTCCTCCAG
LSP1	ENSG00000130592	cancer-related gene	AGCTCTGTGGCCTGGGATTTGAGGAGTGCCTGGGGTCAATCCCCCAGGCTCACCAGTGCTACTTAACAAATGGGCCCAAGAGAAGGAAGTGCAGCCCCCGGAGGAGGGGCAGAGCCCCTGCCTGGCTGTGCGGTGGCTCACCCCCTTGTCACCAGGGGCTCGGCCATGAGCATCCGTCCAGCGGGCCCAGCACCAACTGCAGCCCCAGGTGAGCAAGCCGCACTCAGGAGGCACTGAAACCGTGTGGGCCCAGGCTCGGGGCCAGTCCCTGTGGACCTGGGGAGGAGACACTGAAGCCGCGTGGGCCCAGGCTCAGGGCCAGTCCCTGTGGACCTGGGGAGGAGGCACTGAAGCCGCGTGGGCTCAGGCTCGGGGCCAGTCCCTGTGGACCTGGGGAGG…	chr11:1866704-1868657	1	Viral/human protein screen	This manuscript	GGGGACAACTTTGTATAGAAAAGTTGAGCTCTGTGGCCTGGGATTT	GGGGACTGCTTTTTTGTACAAACTTGTCTACCCCACCCTCAGGATCTC
MYC	ENSG00000136997	cancer-related gene	ATCCAGGCGCGATGATCTCTGCTGCCAGTAGAGGGCACACTTACTTTACTTTCGCAAACCTGAACGCGGGTGCTGCCCAGAGAGGGGGCGGAGGGAAAGACGCTTTGCAGCAAAATCCAGCATAGCGATTGGTTGCTCCCCGCGTTTGCGGCAAAGGCCTGGAGGCAGGAGTAATTTGCAATCCTTAAAGCTGAATTGTGCAGTGCATCGGATTTGGAAGCTACTATATTCACTTAACACTTGAACGCTGAGCTGCAAACTCAACGGGTAATAACCCATCTTGAACAGCGTACATGCTATACACGCACCCCTTTCCCCCGAATTGTTTTCTCTTTTGGAGGTGGTGGAGGGAGAGAAAAGTTTACTTAAAATGCCTTTGGGTGAGGGACCAAGGATGAG…	chr8:127734085-127736062	1	Viral/human protein screen	This manuscript	GGGGACAACTTTGTATAGAAAAGTTGATCCAGGCGCGATGATCTCT	GGGGACTGCTTTTTTGTACAAACTTGTCCGTCCAGACCCTCGCATTAT
CDH2	ENSG00000170558	cancer-related gene	TTGAACTGGGGAAGCTCCTGCAGAGTAAGGCCTTTGGGGTAGTTTATGAGTCCTTTATAGCACTCAGAACAGGCACATTTCATACACACACATAGACACACACACACACACACACACACACACACACACACACACTTGAGACAAGGTCTCACTGTCACCCAGGCTGGAGTGCAGTGATGCAATCACAGCTCACTGTAGCCTCCACCTCCCAGGCTAAAGGAATCCTCCCACTTCAGCCTCCTGAGTAGCTGGGAATACAGGTGTGCGCCACCATGCCTGGCTAATTTTTGTATTTTTGGTAGATACGGAGTTTTGCCATATTGCCCAGGCTGGTCTCGAACTCCTGGGCTCAAGTAATTGCCTGCTTTGGCCTCCCAAATTGCTGGGACTATAGGTCTG…	chr18:28036608-28038557	-1	Viral/human protein screen	This manuscript	GGGGACAACTTTGTATAGAAAAGTTGTTGAACTGGGGAAGCTCCTG	GGGGACTGCTTTTTTGTACAAACTTGTCATGTCAGAATGAAAGCAGGGATAA
APOBEC3B	ENSG00000179750	cancer-related gene	AGCCACTGCACTCAGCCATATATAACCTTCTTCAAATAAAATTACACAGGTGGAAAATTTTTTTCTTTCTTTTTTTTTTTTTGAGACAGGGTCTCACTCTGTCGCCCAGGCTAGTGTGCGGTGATGATGTAATCATGGCTTAAGTGATCCTCCCCGCCTCAACCTCCCTAGTAGCTGGAATTACAGGTGCACACCACCACATCTGACTAATTTTTTTGTTTTTGTTTTTGTAGACACGGGGTTTCAGCAAGTTGCCCAGGCTGGTTTCGAACTCCTGACCTCAAGTCATCCGTCCACCTCGGCCTCCCACAGTGCTGGGATTACTGGTATGAGCTACCACACCTTGCCCGAAAACGTTTTCAAAATAATAAAATGGGCTGGGCAAGTGGCTCACGCCTG…	chr22:38980439-38982390	1	Viral/human protein screen	This manuscript	GGGGACAACTTTGTATAGAAAAGTTGAGCCACTGCACTCAGCCATA	GGGGACTGCTTTTTTGTACAAACTTGTCTCCTGCTTACAGCGTCCTTG
CDKN2A	ENSG00000147889	cancer-related gene	TACATGTTTTAAAATCAAGCAGACACTAAAAGTACAAGATATACTGGGTCTACAAGGTTTAAGTCAACCAGGGATTGAAATATAACTTTTAAACAGAGCTGGATTATCCAGTAGGCAGATTAAGCATGTGCTTAAGGCATCAGCAAAGTCTGAGCAATCCATTTTTTAAAACGTAGTACATGTTTTTGATAAGCTTAAAAAGTAGTAGTCACAGGAAAAATTAGAACTTTTACCTCCTTGCGCTTGTTATACTCTTTAGTGCTGTTTAACTTTTCTTTGTAAGTGAGGGTGGTGGAGGGTGCCCATAATCTTTTCAGGGAGTAAGTTCTTCTTGGTCTTTCTTTCTTTCTTTCTTTCTTTTTTTCTTGAGACCAAGTTTCGCTCTTGTCTCCCAGGCTG…	chr9:21975136-21977085	-1	Viral/human protein screen	This manuscript	GGGGACAACTTTGTATAGAAAAGTTGTACATGTTTTAAAATCAAGCAGACAC	GGGGACTGCTTTTTTGTACAAACTTGTCAGAGCCAGCGTTGGCAAG
CCND2	ENSG00000118971	cancer-related gene	TGGGTTTTTCAGCGAGCTTTTTTTCTTCCTGAAAGCTAATGGCTTCCACAGCAATTAGACATTTTCCTCGCCCGCCCCTTCCCTCCCCTTTCTTTACATATAGGAGATGGGATACTCATTCCCGCTGCTATTGATAAGGTCGGAGGCGGCCGGGCCTCTCCCCAGCTTTCGCCCGCCCCAGCGCCCGCTCTCCCTCCGCCCTCCCTTGGCTTCCTTTTGATGTAGTGGGGAACGCGTCCTACTAAAAAAAAAAAAAAAAAAAAAAAAAAAAAGTAATCTGCCCGGTAACAATCAGCGCGCAGTAGCAGGAGCCCCAGAGCTATTGGCTATGCAAATAGAGGGAGGGGAGACGGCGCCCCAAACTCTTCCTCACCCTTTTAAAGCGATATCCCCTCCTTT…	chr12:4271785-4273745	1	Viral/human protein screen	This manuscript	GGGGACAACTTTGTATAGAAAAGTTGTGGGTTTTTCAGCGAGCTTT	GGGGACTGCTTTTTTGTACAAACTTGTCCTGGCTGGGCAGTTAGCTCT
CD79A	ENSG00000105369	cancer-related gene	GTGGTGGCCGCCTGTAATCCCAGCTACTGAGGAGGCTGAGGCAGGAGAATCACTTGAACCTGGGAGGCAGAGGTTGCAGTGAGCCAAGATCACGCCACTGCACTTCAGCCTGGGTGACAAAGCGAGACTCCGTCTCAAAAAAAAAAAAAAAAAAAGTAACACAGGAAATAAAACCAAGACAAGATGAGCTCTCTGTGTCTCTGTGTGTCCCTCCCCAGACCCAACCCTGGCGTCCCCCAGAGGTAACCCCTCCCAGGAACTGGGCGTTTGCCACTCCCCTGCACGGGTCTACACCTCTGCTACAAACGTGTGTCCCTAAGCAGCGGACGCCTTTTGAAAACAAGTCAACTGTATCATGCTACGATATTTTTTCTGATGTTTGTGCTGTTTCTGAGACAG…	chr19:41875313-41877272	1	Viral/human protein screen	This manuscript	GGGGACAACTTTGTATAGAAAAGTTGGTGGTGGCCGCCTGTAAT	GGGGACTGCTTTTTTGTACAAACTTGTCAGCAGTCCCAGGGTACCAGA
CDKN1A	ENSG00000124762	cancer-related gene	TGAGTGTGTGCTGGGAGTCAGATTCTGTGTGTGACTTTTAACAGCCTGCTCCCTTGCCTTTTTCAGGGCAGAAGTCCTCCCTTAGAGTGTGTCTGGGTACACATTCAAGTGCATGGTTGCAAACTTTTTTTTTTAAAGCACTGAATAGTACTAGACACTTAGTAGGTACTTAAGAAATATTGAATGTCGTGGTGGTGGTGAGCTAGAAGTTATAAAAAAAATTCTTTCCCAAAAACAACAACAAAAAGAATTATTTCATTGTGAAGCTCAGTACCACAAAAATTTAAATAATTCATTACAAGCCTTTATTAAAAAAAATTTTCTCCCCAAAGTAAACAGACAGACAATGTCTAGTCTATTTGAAATGCCTGAAAGCAGAGGGGCTTCAAGGCAGTGGGA…	chr6:36676661-36678570	1	Viral/human protein screen	This manuscript	GGGGACAACTTTGTATAGAAAAGTTGTGAGTGTGTGCTGGGAGTCA	GGGGACTGCTTTTTTGTACAAACTTGTCAGCTGAGCCTGGCCGAGT
COL3A1	ENSG00000168542	cancer-related gene	CGTAGATACAAAGACATCATGAGAAAAACTATGTTTCTGAATTGGTTTGAACACAGGAAATATTTTTTGTGTACAGGACAAAGATGTCTGAAAGACAGAAAGATGCATATAACAGCCTTTCCCCAGCATCTCTACTGTGATCCAGTAGAAAAGCTTATATTCATGACCATTCTCAACAGTTACTTTTCTCCCACGCCCCCAAGCAGTGACTCTCCAATCTAAAATAAAGATACACAAGAGGTTGGTCTCGTTCTAGTTTTCCTTTCCTGTCATCAAATGATGTCATCTACATTGAGATGTCTTGGTTTGTGTCCTTGTGACTGAAGATATAAGAAAGCTTGGGAGGCCGAGGCGGGCGGATCACGAGGTCAGGACATCAAGACCATCCTGACTAACACG…	chr2:188972356-188974319	1	Viral/human protein screen	This manuscript	GGGGACAACTTTGTATAGAAAAGTTGCGTAGATACAAAGACATCATGAGAAAA	GGGGACTGCTTTTTTGTACAAACTTGTCTTTCCAGCCCCTTTCTGAAATA
DCC	ENSG00000187323	cancer-related gene	CATGGACCATTTTTGGTTTCCTACCCTCCCTCCCACTTGTTGAAGACATCCTATTACTGATATGGGAAATACAGGACTTCATTAGTCTTGAGAAGAAGTTGCAACTCTTCCCTCATACCTACTATCTTATGCAATGGTTCTTTACATCATTTTGGCAGGGAGGCAGGCTTGAACTCACCTTATACATTTACTGAAAGCTAAAGATTCCCTTCCCAGTTAAACAGCATGTTCACACAAGCCAATCACTTTTCATAAAATTTCAGGATATTCACAAACTTCCTGAATTTTGTTGGTGGAGACTTCCTGGGAAGATTCATGGACTGAGTTAAGAACCCTTGCTGTAGAACCCAGTCCTGAACCACTAGAGGCTTCACCTCAGCTAATGGAAGTTTTGAGTGT…	chr18:52338270-52340170	1	Viral/human protein screen	This manuscript	GGGGACAACTTTGTATAGAAAAGTTGCATGGACCATTTTTGGTTTCC	GGGGACTGCTTTTTTGTACAAACTTGTCCATTGATCCGGAGAAGTGGA
EPHA3	ENSG00000044524	cancer-related gene	TTGGCATCACTCCCTTTTCCCCATCTGTCCAGAATGGCGCCTACATAATGGAAACCTTTTACTTTTCACTAGAGAGTTGACAATTTAGAGATTCTATATCATTTACATTCTATTTTCAGGCCAGGTATTGCTTTGTACTCATTTTGCCACTCCTGTAGCTTTCTGCAAACATGAATGCCTTTTTTCCCAGTGACAAGCAGTTTTTAAGTTTTCAAGTGTGAAAAGAGAAATAGCATGAGGGGCGCCAATGGATCTGCGTGTCAGCACATTGGCAGATTCTCCAAAATGTTTTCAAATTGTCAATTCCAAATAAGATTTTAGTTTCTTTCAAGTTTCAGAAAACGTGTATCTAACTTTGGAACAATGTAAGTGTTGTGCTGGAACTTTGAAAAAACACCA…	chr3:89105672-89107647	1	Viral/human protein screen	This manuscript	GGGGACAACTTTGTATAGAAAAGTTGTTGGCATCACTCCCTTTTCC	GGGGACTGCTTTTTTGTACAAACTTGTCTCGCAGGCTGATGTCAAGTT
FAT4	ENSG00000196159	cancer-related gene	AGAAGGGGCAGGAAATGGTTAAAGCAAATCTGCACTGTGCATTCCCAGACAGGCTTTGCTTAATCCTTCCTCCCCGCTTTAACAGACCCTCACCCCCCGCCTTTCTTTTATTTCTCTCGACCCCCTTACCCCTGAGTTATTACTAGCATAACAACCTAACGGTCTTCCCCCAGACCCTGCCACTAAAGTTATTTATCTGCAAACCTGACCCCACCCCCATCTATTCTGCGGCAGCCTTTTGCTGTTATTGCTCTGACGCCGGCCAAGATTTGGCCGAAAAGGAAAAAAAAAAAAAAAAAAGAAAAGAAAAAAAATCACCCCCCTTTTTAGCGCCTCCGCCTCGCTGTGCTCCCACACCAGACCGCCTACAGCCCTCCGGGAGGCTGAAGTGATTAGCAT…	chr4:125314411-125316379	1	Viral/human protein screen	This manuscript	GGGGACAACTTTGTATAGAAAAGTTGAGAAGGGGCAGGAAATGGTT	GGGGACTGCTTTTTTGTACAAACTTGTCGAAGGAAGGGGTGAAGCAAA
FGFR3	ENSG00000068078	cancer-related gene	AGCTCCACTGAGCCCTTCTGCCTACAGGAGGGGCCCCACTCAGCAGCTGTTCCCTGAGGGAGACCTGTCCACGCGTGAGCTCCTTCCCACAGTCCCATCCAGTCCCCCAGGGGAAGGGGCAAGACGGTCAGGTCAGGACCCACACGCATGCTGGTGCTTTCAGAACCTGATGACTTAGTTGGTTAAGAGAGCTCACACCTGCAATCCCAGCACTTTGGGAGGCTGAGGCAGGTGGATCAGTTGAGGTCAGGAGTTCAAGACCAGCCTGGCCAACATGGTGAAGCCCCGTCTCTACTAACAATACAAAAATTAGCCGAGTGTGGTGGTGCACACCTGTAATCCTAGCTACTTGGGAGGCTGAGACAGGAGAATCACTTCAATCAGGGAGGCAGAGATTGC…	chr4:1791412-1793353	1	Viral/human protein screen	This manuscript	GGGGACAACTTTGTATAGAAAAGTTGAGCTCCACTGAGCCCTTCTG	GGGGACTGCTTTTTTGTACAAACTTGTCCGACCGGCAGAGCAGGAC
DCTD	ENSG00000129187	cancer-related gene	GCCCAAATACAAGGTATTAGCAAGAGAGATTTAACACCTACAGTCACACTTGGAGTTACAAGGTGTTAATGAGAAAGACATACCAAGGAATATATTTCTCCCCCCTTTGGCCGCGTGGCTTCACTATTGGTGTACAATATTTGAAACCTCAAGTTGTGAAACTCTGAACCAGGAGGGTTTCCTGTATTATGAATGATGTCATCTTTAAGATGAGGGACTTTCAGTGAAATGCGGGAACATTCAGGGTAATGTGTTTTCAGCAAGCAGGAGCTTGAATTTATGGCAGAGGGGAGTGTGTGAGTTGACCAAAATGGAGAGTGATGAGAAGTAACTAAATTATGTATGACAGTCTTTACCGAGCAGAGGAAGGAAGAAAGCTTAATGATGTTGTGGTTGAAG…	chr4:182917361-182919352	-1	Viral/human protein screen	This manuscript	GGGGACAACTTTGTATAGAAAAGTTGGCCCAAATACAAGGTATTAGCAAGA	GGGGACTGCTTTTTTGTACAAACTTGTCGTGCTCAGGGAAGGAAGTCG
HLA-A	ENSG00000206503	cancer-related gene	TCCCAGCTACTTGGGACTGAGACAGGAGAATGGTGTGAACCCAGGAGGCGGAGCTTGTAGTGAGCAGAGATCATTGGGCCACTGTACCCCAGCCTGGGCTACAGAGCCAGACTCCGTCTCAAAAAAAAAAAAAAAAAGAAAAATTAAGGGGCTGTGTAGGAAAGAACGCTGGTGAGCACCGGGAATTGAGCCCCTCCCAGTTCTCTACATTGACAGCTAGCCAGGAACAGGGACCTCAGTCTTACAACTGCAAGAAACTGCATTCTGCCACCTCTGTATAAACCCGAAGGAGGATTCAAAATGAAAACACAGCTTTTGGAAGCCCAGAATGGAGATTCTATCCACATCTTGCCCAGATTTCTGACCAAGGAACTATAAGCAGATAAATGTGTGTTGTTT…	chr6:29940483-29942435	1	Viral/human protein screen	This manuscript	GGGGACAACTTTGTATAGAAAAGTTGTCCCAGCTACTTGGGACTGA	GGGGACTGCTTTTTTGTACAAACTTGTCGTCCGCGTCGTGAGTATCC
HNF1A	ENSG00000135100	cancer-related gene	GGCGTGGTGGTACATACCTGTAGTTCCAGATACTCGGGAGGCTCAGGCAGGAGAATTGCTTGAACCCGGGAGGCGGAGGTTGCAGTGAGCCAAGATTGCACCACTGCACTCCAGCCTGGGCAACAGAGCGAGACCCCCATCTCAAAAAAAAAAAAAAAGAAAGAAAAAAATATATATGTCTATACCATTGCATGGTCAAGCCATATTTTGTTTATATATTCATCAGGTGATGAATATTTATGTTTTTTCCACTTTTTGGCTCTTGTGAATAATGCTGCTATGAGCATTCACGCACAAGTTTTTGTATAGACATCTGTTTTTAATTCTTTGGGGTTTTGCATTCATTTTAATTTTAAAAACATATTGCATAAAAATGTTATTTACCTTGATGACTGGGTT…	chr12:120976782-120978684	1	Viral/human protein screen	This manuscript	GGGGACAACTTTGTATAGAAAAGTTGGGCGTGGTGGTACATACCTG	GGGGACTGCTTTTTTGTACAAACTTGTCCGGCAGACACAAACCAAACT
KIT	ENSG00000157404	cancer-related gene	GGGTCTTATGCCTACCTAGGTGCTCAAAAGATATTTGCTGAATGAAAAACAGGAATGACGGTCCAACATGGTATAACTCCCTATTCAGTTTTTTTTTTTCCTGATAGAAGTTCCGTGCCTAGAATTAAATTGCAATATGGTCTCTTTTCACCCACTCTTTTGAAGATGTTATCCTCTCCAATATCAGCTGATTGAAGAAGAAAATTGTAAATTTTCTCTCTCAGGCATAATGTTGATATTTTAACTCATAGTGATTTTTTCTCAATACAAAATGAATTTTAGAAATAAATCAAGATCCCAGAAACTTATGATTGCTTTGAGTGGTATCTTTTATCTGTCATCCTAAGAAAAACATGAGATCTGATGGCCCAGAGCACAGAGACCTTTGGTATTTCAGTT…	chr4:54655934-54657899	1	Viral/human protein screen	This manuscript	GGGGACAACTTTGTATAGAAAAGTTGGGGTCTTATGCCTACCTAGGTGCT	GGGGACTGCTTTTTTGTACAAACTTGTCTCCCAGCGCCCTCCCTCT
KLK2	ENSG00000167751	cancer-related gene	GGGTCAGGTTTTGGTTGAGGTTATCATGGGGATGAGGATATGCTTGGGACACTGGATTCAGGTGGTTCTCATTCAAGCTGAGGCAAATTTCCTTTCAGACGGTCATTCCAGGGAACGAGTGGTTGTGTGGGGGAAATCAGGCCACTGGCTGTGAATATCCCTCTATCCTGGTCTTGAATTGTGATTATCTATGTCCACTTCTGTCTCCTTCACTGTACTTGGAATTGATCTGGTCATTCAGCTGGAAATGGGGGAAGATTTTGTCAAATTCTTGAGACACAGCTGGGTCTGGATCAGCGTAAGCTGCTCTGGTTTTATTGAACAGATGAAATCACATTTTTTTTTTCAAAATCAAAGAAATCTTATAGAGTTAACAGTGGACTCTTATAATAAGAGTTA…	chr19:50871488-50873457		Viral/human protein screen	This manuscript	GGGGACAACTTTGTATAGAAAAGTTGGGGTCAGGTTTTGGTTGAGG	GGGGACTGCTTTTTTGTACAAACTTGTCACGGCCAGGTGGTGAGTTT
LCK	ENSG00000182866	cancer-related gene	CCACCACCTCGCCTAGCTAATTTCCTTTCTTTTCTTTTCTTTTTTTTTTCTTTTTTTTGAGATGGAATTTCACTCTTTCGCCCAGGCTGGAGTAGTGGCGCGATCTTGGCTCACTGCAACCTCCACCTTCCGATTTCAAGCGATTCTCCTGCCTCAGCCTCCCGAGTAGCTGGGATTATAGGCACCCGCCACCATGCCCGGCTAATTTTTGTATTTTTAATAGAGACAGGGTTTCAGCATGTTGGCCAGGCTGGTCTCAAACTCCTGACCTCAAGTGATCCACCTGCCTGGGGTTTCCAAAGTGCTAGGATTACAGGCCTGAGCCACCGTTTATTTCTATTCGACCCTGAGGAGCTCCCTTAACCCCTGAGTCTGTTTCCTCACCTCCACAATGGAGAT…	chr1:32249392-32251346	1	Viral/human protein screen	This manuscript	GGGGACAACTTTGTATAGAAAAGTTGCCACCACCTCGCCTAGCTAAT	GGGGACTGCTTTTTTGTACAAACTTGTCCCCATTCACATGGTCCTCCT
MET	ENSG00000105976	cancer-related gene	GCATTGGCTTTTCTGGGTCTTTCTACAACTTTAATTGTAAATTTTTTCTTTTATATTTTTATCATGGCACTCAAACTCAGAAAACCTGTTAAGGCAACTACATAATGTGATCTAAAAATCCAGTTAACATATTGCTATGGAAACCAGGAAATAGAAACAGCACTCTAATCATTCCTTTAGACAACTATGGCTCTGTGTGTGTGTGTGTGTGTGTGTGTGTGTGTGTGTAAAACTTTTTAAATTCATTAATTTATTCATCTTTTATTGAAAGCTGTTACTGAACCCAAAATCTGTAATTGATCTGTCCATAAATAGGCCCAGTGCCTTATTACCAGTAAATTAGTGTTTTTTAATGAGCTATAGTCATTGATAAATTATGCCATGCCGTATCAGGAAATC…	chr7:116670435-116672350	1	Viral/human protein screen	This manuscript	GGGGACAACTTTGTATAGAAAAGTTGGCATTGGCTTTTCTGGGTCT	GGGGACTGCTTTTTTGTACAAACTTGTCCACTCCCTCCGCCCCTTC
NR4A3	ENSG00000119508	cancer-related gene	GGTCGAACCGAGTCCAAGATGGCGACTCCGCCCCCGCCCCCTCCGCACTCCCGGCGGGGTCAGGGCGCCCCCTCACGCGGCGGGCTCGCGCCCGAGACCCGGCTAAAAATAGCCAGGCCCGACTATATTTGGTTCGGCCGGATCCTGGCGCGGCCGCGCGCTCCCCGCCCCGCCCCGCCCCGCCCCGCGCGCCCTGCCCCGCCCCGCGCGGCGTTGAATGGAGAAGGGGCGGGGGTGACCGAGGGGAACCTACTCCGCTATCTGCGGCGCGCGCCGGCGGCGGGTCCCGGCCAACCGCCGAATTTAGTAACATCGCCTGCGTCAATCACGCGCCTCGCGTGCGTCAGCGCCGCGCGGCTCCAGGTCCTGCTCCCCCCCTTCAAGCCTTTGAATGGATAC…	chr9:99819870-99821819	1	Viral/human protein screen	This manuscript	GGGGACAACTTTGTATAGAAAAGTTGGGTCGAACCGAGTCCAAGAT	GGGGACTGCTTTTTTGTACAAACTTGTCCTGGAATGCGAGACGTCAAT
NRG1	ENSG00000157168	cancer-related gene	CCCTGTTGGTTACATGTATGTGGATGTTTGATTAAATTCAGGTTTGATTTTTAAAGATAATACTGAATAGTTTTACAAAAATTGACTTTCTAATTTCATCAAAGGTTGATTCGGTATCCATTGAAATGACCATATGACTTTTATTTGTTGATGTGCCATGATGTTTTTTTTTAAATTTGTTGAATAAGATAATGAATTTACCTTATGATTTCTCTCTTTTGACCTTTCAGCTACTTTCATTTCTAAGTGGGCTTTAGTTGGTGAATAAATTAACATGTCATTAAATGTCACATGGTAATTTCAGTAGCTTGTTGAATAACTGAATCCTTGATTCTTGTTGGATGTTCAGTCCTCTTTGTTTTGATTTGTTTTGCTTGGTACGAAAGATTTGACTAGTTT…	chr8:32719853-32721804	1	Viral/human protein screen	This manuscript	GGGGACAACTTTGTATAGAAAAGTTGCCCTGTTGGTTACATGTATGTGG	GGGGACTGCTTTTTTGTACAAACTTGTCTGCCAAGGGAATGATAGGTG
OLIG2	ENSG00000205927	cancer-related gene	ACAGCGCGCACCACACATGGCCTCGCTGCTGTTGGCGGGGTAGGCCCGAAGGAGGCATCTACAAATGCCCGAGCCCTTTCTGATCCCCACCCCCCCGCTCCCTGCGTCGTCCGAGTGACAGATTCTACTAATTGAACGGTTATGGGTCATCCTTGTAACCGTTGGACGACATAACACCACGCTTCAGTTCTTCATGTTTTAAATACATATTTAACGGATGGCTGCAGAGCCAGCTGGGAAACACGCGGATTGAAAAATAATGCTCCAGAAGGCACGAGACTGGGGCGAAGGCGAGAGCGGGCTGGGCTTCTAGCGGAGACCGCAGAGGGAGACATATCTCAGAACTAGGGGCAATAACGTGGGTTTCTCTTTGTATTTGTTTATTTTGTAACTTTGCTA…	chr21:33023878-33025830	1	Viral/human protein screen	This manuscript	GGGGACAACTTTGTATAGAAAAGTTGACAGCGCGCACCACACAT	GGGGACTGCTTTTTTGTACAAACTTGTCCTGCCTCGCCAATGAGCTG
PAX7	ENSG00000009709	cancer-related gene	GCTAGGAGAGTGGGGAGAGGAGGGAGATCTGTCACATGCTGCAAGGGGCAAAGGTCACAGGTGAGGCGAAGGGGAGGGATGGGGACACCCTGGGGCCAGCCAGCGGTGAGCGCCCCAGGCTAAGACAAGGCTGACCCCACTGCCGAGAGAGGGCGGGCAGGGGGTGAGATTGAGGGCTGGGTTCATTTTATTGTATTTTGCCTCCAGCGTGGGGCCAGAGACGCTCTTTCCCCCGGGAGACAAAAGGCCTGCAGTTGTGGCGTCCTGCCCCGCTGGGAGGGCGTTTCGCCCCCAGGACTCGGTGTCCCGAGGTTGAGGCTACTGGTCACCCTGGCTTCAGAAAGCGAAGAATTCAGGAACCTCTGATCACCCCACCCTGACTCCTGATCATTCAGTTGG…	chr1:18629526-18631435	1	Viral/human protein screen	This manuscript	GGGGACAACTTTGTATAGAAAAGTTGGCTAGGAGAGTGGGGAGAGGA	GGGGACTGCTTTTTTGTACAAACTTGTCCAGTCAAACGCGTCCAGAAG
FGFR2	ENSG00000066468	cancer-related gene	TCCTGCCTCTGTCTCCTGAATAGTTGGGATTATAGGCATGTGCCACCATGCCCAGCTAGTTTTTGTAGTTTTTAGTAGAGATGGGGTTTCACCATGTTGGCCAGGCTGGTCTCGAACACCTGGCCTGGAGTGATCCGCCCGCCTCGGCCTCCCAAAGTGCCAAGATTACAGGCATGAGCCACCGTGCCCGGTCTTTTATCAGTTTAACTTTCCAGAAATTTGTTCCCCCTGCCTGTCCGCATCCCTTCAAATGAAAGCTGTAAGCAGCAGGCAGTTGTTGTTTGGGGGCCCATCAGAGGCCGCATGTCACTTCTGGATGGGTCAGGCATCACTACCAGCCCTGACTTGATGGCGGCAGATCAGCATGGCACTGTCAACTAGCCCTTGACATAAATCTGT…	chr10:121531346-121533299	-1	Viral/human protein screen	This manuscript	GGGGACAACTTTGTATAGAAAAGTTGTCCTGCCTCTGTCTCCTGAA	GGGGACTGCTTTTTTGTACAAACTTGTCGCTGCCACTAACCAGCCTTT
PPARG	ENSG00000132170	cancer-related gene	GGTTTGTGTATGCTGCCAAAAGTGTAAGCAACATTTACTGAGCTGCTATGTGGCAGGCCCTGTGTTTATTAAAATTGTAGTTTTTGCTAATTGACTGTTTTTTGACACATCCGTCTTGTTCATCATTGTCTACCTAGCACCTAGCTTTAGGCTTGCCACATATTATATTGGCAATGAATATTTGTTGAACAAACAAATGCATGAAATGTAATGAGTAAGACAGGTTTTCGCTTTCAAGTAAAACATAGTCTGGGGGAAGACGGAATGTCAGAATGTGGTGGGTGCTATAGGAGTAGGTGTTATCAGATTCTGATGCTATGGAATAATAAATTGTTAAAATATGTAATCTTATGTTTCAGAAGCTAAAGCACAGTATGGGAACTATTAGAGGCTTAGAAG…	chr3:12349480-12351429	1	Viral/human protein screen	This manuscript	GGGGACAACTTTGTATAGAAAAGTTGGGTTTGTGTATGCTGCCAAAA	GGGGACTGCTTTTTTGTACAAACTTGTCCACAGAAAGGACTGGGCTTG
RHOH	ENSG00000168421	cancer-related gene	GCAGTGAGCCACGATTGCGCCACTGCACTCCAGCCTGGCGCCAGAGCGGGACTCTGTCTCAAACACAAAACAAAACAAAACAAAACAAAACAAAACAAAACAAAACACCATCAAGGGAGCAGAGAATAACAAGCTGAAGAAGAAAGCAGCATGGTGGTGCTGCGTCTTGAAAAAGCTCCTACAACCCTACAACCCTGGAATTTTCCACTAGGTACTTGGCTCTGGTTATAGTTCTCTCTCCATGGCAGTCTGTGATGGAAAAGACTTTCAAAGATTCAGAGAAGAGACTCAGAAAGGACTCAGAAGGGTGGAGGACTGAGCAGTGAAGTGGAGGAATGGGGCTGAGAGATGAGCACCAACTTGGCCCCCGAGTAAAGCTGCGTGATCAGCTTCTCCCGC…	chr4:40189085-40191041	1	Viral/human protein screen	This manuscript	GGGGACAACTTTGTATAGAAAAGTTGGCAGTGAGCCACGATTGC	GGGGACTGCTTTTTTGTACAAACTTGTCCGTTGCATTGATAGGGATCTTC
SRC	ENSG00000197122	cancer-related gene	TGCAGGTTGGCATACTGAGGCTTCTTACATTATCTGCAAAGTGGCAGAGTTGAGACTTGAACCTGGGTCTGGTCCAAAATCTGTGCTTTTAAGCTCTCTGTCATCCCAGTTCTCGAAAAGCCCAGAATTTTCTGTTGAACTCCTGGGGATGAGTTTAGTGATGTGCTCGTACATATTGAATAACCAGCTCTCTGGAAGAAAAAAGAGGCTTGATTGGTAGCGTATTCCGATGTCCAAGGGGTAAATACTCCCACTGTGGCTGACATGGAGCTATCAGTGTGACATTCTTGAATATGGAGTTGGGAAGAGATGAGCACAGTTGGTTCTTGCAAGTAGGTAAGGGCCAGCTCCAGCGTGTCACTGGGTAAATGTCCCTGCCTCCCCCCCGAGCCCAGTATG…	chr20:37344168-37346129	1	Viral/human protein screen	This manuscript	GGGGACAACTTTGTATAGAAAAGTTGTGCAGGTTGGCATACTGAGG	GGGGACTGCTTTTTTGTACAAACTTGTCCCGGGAGAGACAGATCGAGA
SYK	ENSG00000165025	cancer-related gene	TTGCGGTGAGCTGAGATGATCGGGCCACTGTACTCCAGCCTGGGCAACAGAGTGAGGCTCCGTCTCAAAAAAAAAAAAAATTACTACATGATACTAAGTAATGCGGAAGGTGACTCAAAGGGGGAAAGGAACACAGCAGTGTAAAGGAAGGAGGTTGTAGATGGATCTAGAATTTCCCCCTCATTTCCATCAGGTGAAAGCCTGAGAAAACTGCAATCTTTGTGCAGGCTGGGTTTGCTTTGTACACACTGGTCCCCTAGTGTTCATCTCCAATAATGCTGACAACTCTGAAAACCATCTGTAGACATTCTGCAGGCTCCATCTCAGGAACAATGGCTATTTTTTCGGGTAGTTGAAGCAAAATTAAGTCCAATGATAAGCAAATATAACCATTATCAA…	chr9:90799999-90801909	1	Viral/human protein screen	This manuscript	GGGGACAACTTTGTATAGAAAAGTTGTTGCGGTGAGCTGAGATGAT	GGGGACTGCTTTTTTGTACAAACTTGTCACGCGGCCACACCTACCT
TLX1	ENSG00000107807	cancer-related gene	TCAATCTCCTGACCTCGTGATCTGCCCGCCTTGGCCTCCCAAAGTGCTGGGATTACAGGTGTGAGCCACCATGCCCAGCCTTCTGCTTAGTGTTTACAAACAACTACCAATTTCACATTTGGCTTTGTCTTGAGTGGGCCTTTGTCCACCTGGCTAGAGCTCAGACAAGGTTTTCCCCACAGATACAAACTTCCAACCAGCACGTAGGTTTCCAGGCTAACCCACAAAAGCAAGTTGAGTCTAGCTCCTCCATATTGATCCACACCAATCATAGCTATTCTGAAATGTACTTTCCTCACATCTGTAAAATAGGGAGAATACTCATCTCGAAGGATTGGTGTAGAGTTTATATTGTTCTCCATAATACTAACATCTGTCTTGTTGTATTTGCTTCTTTGC…	chr10:101129328-101131304	1	Viral/human protein screen	This manuscript	GGGGACAACTTTGTATAGAAAAGTTGTCAATCTCCTGACCTCGTGA	GGGGACTGCTTTTTTGTACAAACTTGTCACATCAATCACCAGGCGAAA
TNF	ENSG00000232810	cancer-related gene	CCAGGGAGACCAGCTATCCACCCACACAGATGGCATCCCCCACCTAGTCCTCAGCCCTAGTACTGTCTTCTTTGGAGCCTTCGCTCTGTAGAACTTGGAAAAATCCAGAAAGAAAAAATAATTGATTTCAAGACCTTCTCCCCATTCTGCCTCCATTCTGACCATTTCAGGGGTCGTCACCACCTCTCCTTTGGCCATTCCAACAGCTCAAGTCTTCCCTGATCAAGTCACCGGAGCTTTCAAAGAAGGAATTCTAGGCATCCCAGGGGACCACACCTCCCTGAACCATCCCTGATGTCTGTCTGGCTGAGGATTTCAAGCCTGCCTAGGAATTCCCAGCCCAAAGCTGTTGGTCTGTCCCACCAGCTAGGTGGGGCCTAGATCCACACACAGAGGAAG…	chr6:31573603-31575558	1	Viral/human protein screen	This manuscript	GGGGACAACTTTGTATAGAAAAGTTGCCAGGGAGACCAGCTATCCA	GGGGACTGCTTTTTTGTACAAACTTGTCGTGTGCCAACAACTGCCTTT
TP63	ENSG00000073282	cancer-related gene	CCTCATTTCCTAGAGACGTCGAATTGTAAATATCAGAGCTAGAAGGAACACTAGGGCTCGCCACTCCAAAGTGTGGTCCAAGGACCAGCAGCATCAAGTAACCTGGGAACGTGTTAGAAATGCAGAGTCTTAGGCCTCACCCCAGACCTACTGAACCAGAATCTGCATTAACAAGATTTCTAGGTGCCTCACGGGCACATTAAAACTTGAGAAGCTCTGCACTAGAAATCTTCACTCCACCTTTCATTATAAATGGAATCACTTGGCTGTGGTCACAGGAAATTGATTATTTTTAATTTCAGAACCTTCTATTTAGGTCATCTATATTTGCTAATAGCAGGGAAGAAAGCCAAACTCTTTAACTGCAATTAACAAATCTATAATTAATTAGTTAAGCAA…	chr3:189629528-189631499	1	Viral/human protein screen	This manuscript	GGGGACAACTTTGTATAGAAAAGTTGCCTCATTTCCTAGAGACGTCGAA	GGGGACTGCTTTTTTGTACAAACTTGTCTGATATCAACGAACGGAGAACAA
GAL3ST1	ENSG00000128242	cancer-related gene	AAGGTGGGCAGATCACAAGGTCAGGAGATCAAGATGATCCTGGCCAACATGGTGAAACTCCATCTCTACTAAAAATACAAAAATTAGCTGGGTGTGGTGGCGTGTGCCTGTAATCCCAGCTACTTGGGAGGCTGAGGCAGGAGAATCGCTTGAACCGGGGAGTCAAAGGTTGCAGGGAGCCGAGATTGCGCCACAGCACTCCAGCCTGGCGACAGAGCGAGACTCCGTCTCAAAAAAATAAAATAAACATATAAAAATGAAAAAATAAGGAAATAACAACAAAACCTCCAGGACATCTAGTTAAGTTTGAAGTTTGAATAATTTTTTTTTTTTGAGACAGAGTCTCACTCTGTCACCCAGGCAGGAATACAGTGGCACCATCTTGGCTCACTGCAACCT…	chr22:30557591-30559490	-1	Viral/human protein screen	This manuscript	GGGGACAACTTTGTATAGAAAAGTTGAAGGTGGGCAGATCACAAGG	GGGGACTGCTTTTTTGTACAAACTTGTCGCAGAGACGGTGGGTGAAG
ACSL6	ENSG00000164398	cancer-related gene	GAGAGTAACGGGATGCGACATCCTGCTGGAGGCCAAGCTAAATGTGTCCCATGACATCACTCTGAAGAGGAGGCTGCCAGAGCCGCATAGGGCCCGGAGTGCTCCTGCAGCTGAGTGCCGCAGAGGCCTGAGGCTTGCAGCCTGGCTCCTGGCCCCCTGCTCTGTGAAGAAATGCTCTGTTGAACCACTGGCCTATGGGGAAATTACCTGACCACCTCCCTAGACCAATCTGGTCTGGGGAGATATGTTCTTTCTGCCCAGGCTTCTGGTTCCCCTGGGTCTCCTCTTCAGTACTAGCAGATCTCCAGTTACTCTGCTGCCAGTGGGAGTGTATGGGTGGGGTGGGGGGATTCTCAAAGCCATGTTACTTGCTGGGAGGAGTCCTGCCATACAGCCTCT…	chr5:132011623-132013574	-1	Viral/human protein screen	This manuscript	GGGGACAACTTTGTATAGAAAAGTTGGAGAGTAACGGGATGCGACA	GGGGACTGCTTTTTTGTACAAACTTGTCAGCAGCCCCAGCAGTAGC
AFF3	ENSG00000144218	cancer-related gene	CTGCAGCTTTGCTGGAACAGGAGAGAGTAGTGTCCTTAGGGACAAAGCTGGAGGAGATGCTGTAGGGGCTGAGGCAGCTTGATGATGCTCCTATCACCTTCCAGCAGTACCACCTGCAGAGCCAGCTTTTGGCCAGACATATTTTTCTAGGGGAATGGTGGGATTATAAAGAGAGAAAAAAAATCCCACTTGGTTACAAAAATGACCTCTGAGTTGCAGCTGCGTCTTCAGGATAAGGCATGAATTAAAGCCATGCAAGGCTTCTCTTCTATCAAATCATATCTGAAGGGAGATCTTAGATGCTATAGGTTTGCTTCTGGATTTATTTAGGAGGCTTCCAGCACTAGGTTGGCAGAATGTGAGTAGGGCCCCAGACTGAGCAGGATTCATTTGTTAGTC…	chr2:100106157-100108121	-1	Viral/human protein screen	This manuscript	GGGGACAACTTTGTATAGAAAAGTTGCTGCAGCTTTGCTGGAACAG	GGGGACTGCTTTTTTGTACAAACTTGTCCCCCAGCTCTGAATCAATCC
BMP5	ENSG00000112175	cancer-related gene	CACTGCACAAGTTGATCTTTTTGAAAAATGAGTGTTTGCCAAATCTAGTCTGAGTTGGAAGGGAAGGTCGGCGGGAAGGGTGATTACTTAATATTCTGACTAAGAATACTAGCAACTGATTTCCAATATAGAGGTAGGCTATATGCCTGGTGAAACAATTAAATTATAATTACACTGATTGATATTATAAATCATGCTTTGGGAAAATGAGTTTTTAAGACTTGTGATGCCTAGTCTCATTTTTATTTTTCACATGTATCTTAGAACAAAAATCCACACATATGGAAGATAGTAAGAGTTGTTTCTTCCTCTAGTGTGGTAAATTTTTACTTTGTAACTCTATGCTGTGCTCTAGAGACAAATGAAGCAAATTCATAACTTTGATGATATATTTTAAAA…	chr6:55875601-55877526	-1	Viral/human protein screen	This manuscript	GGGGACAACTTTGTATAGAAAAGTTGCACTGCACAAGTTGATCTTTTTGA	GGGGACTGCTTTTTTGTACAAACTTGTCCAACCCTGCTGGGAAAGAAG
HLA-DRB1	ENSG00000196126	cancer-related gene	TGGGAGGCCGAGTTACTGTTTACTAGCCTTGCATCCTTGCAAAAGTTGTTTAAACTCCATCATTTTATTCTCTCCACTTGTAAGGATGAAAAGGGTATTTCCCTCACTCAGCTAATGTGAGAATTGAATAAAAATATGATGTATGGAAAGCTCTTCATACAATTCTGAGTACAAAGCAAAATGCTCAAAAATTGCTCAAGAAATTTTAGTCATTTTTATTGCAGCATGGTGAGTATCTCATTCCTAGAAACACTAAGGCACATAAGGAAGGAGTGCCTGTCAGAACTGTGGTAGGGTGTGAATTAATGCAGAACTTTATTTGCATAGTTATACTTTGAAGTCCATTCTGAATCTTAGATGCTACATTTATATAAATGTAAAGCATAATAATTATCTAAA…	chr6:32589860-32591676	-1	Viral/human protein screen	This manuscript	GGGGACAACTTTGTATAGAAAAGTTGTGGGAGGCCGAGTTACTGTT	GGGGACTGCTTTTTTGTACAAACTTGTCTCCTGGGTTGGGTAATCTCG
CBFA2T3	ENSG00000129993	cancer-related gene	CCCAGCCCCTTATCTCCTGGCCGCCCAGCTCTGAAAGCCACAGCCAACGTCTGCTTCCCCACAAGCACCAACTGCCCGGCCTGGGGGAGAGGAGGCCGGTAGTGGGGAGGTGGGGAGTGGTGCCCACACCCCCAGGTGGCCGCCAAAGTTGGGGGGCAGCTCCTGCCCCCAACTTGTGGGCAACTTTCTTCTCTTCTCTTTCCAACCCCACCTCCGTCAGACCCCCTGATTAGACACCAGGCAAGACGGGGCCAGGCGGGGAGCTCAGGGCCTCATTGCGAAAGTGGAAGTGTCCCATCTGTGGGGGGCGCAGGTGCAGGCCTCGAACATCTGCCTCAGGGCTGGGGGCAGGGCTGCCTGTCTCCTACCCCGGGTGGGGGGAGCCACCACCCTCACCCA…	chr16:88977232-88979196	-1	Viral/human protein screen	This manuscript	GGGGACAACTTTGTATAGAAAAGTTGCCCAGCCCCTTATCTCCTG	GGGGACTGCTTTTTTGTACAAACTTGTCCAGGCAGCTCTGGTGACG
HRAS	ENSG00000174775	cancer-related gene	CAGGCGCTGTCTCCTACTCCAGGCTGTTCTTCCGGCCGCCGCGGGGTTGCGGCCTGGGCGCCATAGCAACGGGAGCCAGGCCTCATTTGAATACGCAAATATTTATAAGTCGCCGGGGGCTCGGGTTCCGTGCGGCTGAGCCACGCCCCTTAGCAACGGTCGCTAGGGCGGGGCCACGTGGACTGGCACGTGCGTGGGCGCCCCTGCTGCGGGCGATCCCAGGGGAAGGTGACGCGCCACCAACTCGAGTTGGGTGGGCGCAGGCGCGTCAGGTGCCAGCTTCCTGCGGCTCCGTGCCTGGGCCGTCGCGATGCACGTGTCGCGTTTCCTCGCGATCCTGGCGCTTCCCACGCGGGGCGGGTAAAGGCGGTCTCTGCTGGAGGCTCGCGCCCACCTTTC…	chr11:535609-537546	-1	Viral/human protein screen	This manuscript	GGGGACAACTTTGTATAGAAAAGTTGCAGGCGCTGTCTCCTACTCC	GGGGACTGCTTTTTTGTACAAACTTGTCCAGGCGCGGCCTACCATT
CCR7	ENSG00000126353	cancer-related gene	GCAGGAATGGCAAACTCCATTGCCATCAGAGGCCGACAAGGTAATAGAGGGAATGGGCATAAGGTGCAGGAAGTGGAGGGGAGTAGAGTGACCCAGAGGGTGCATGCCCCACCTAAAGGCATTCAAATCTATTATTTCAAAAACTCCATGCTGACAAGCAGAGTGTCCTGGGGACTAAGGCTGCAGCCGTGTAGATGGTCAGCTGAGACAACAGTAACAGAGACAAGAAAGAAGCAAGCGGAGGGGAGGGTGGAGTAGCTGGCCATGCCAAGGAGGAAGATGAGGAGGAAGGACGCAGGCACAGGAGACCCAATCCTTAAAACGTGGTACGGCATCCCTAAGGAATTTGAACTTTATCCTGAAAACAATGGGGACCCATCAAAGATTTTTATTTTTCAA…	chr17:40561020-40562987	-1	Viral/human protein screen	This manuscript	GGGGACAACTTTGTATAGAAAAGTTGGCAGGAATGGCAAACTCCAT	GGGGACTGCTTTTTTGTACAAACTTGTCTCTCGAGGTTTCTTTAAAACACGTAA
CDH17	ENSG00000079112	cancer-related gene	TGGTGGCTACCTGAAACGTGCACATTCTTAACATTTGGATTTAATCTGGAAGGATGTCTAAACCATGTAAGGAATATATGAACAGCTCTCAGAATCTTGTTAACCTGGTATCCCACAGTACAGAAATAGCTTCTGTAATTCAGAAATGCAATAATCACCTGTTAATTTCTCTGATGGGTGGTTTAGGCATTTTCAGTGTTTAATTAACCTAATTCTTTGAGCTGGAAGCTGGGGGCTAGAGATAGCAAGTGATGTACAGAGGAACCCCATTTCGGAACTTGGCCATCTTCCAACAGGAATGGGCTCATGCAGGGATTTCTGCCCTTGGACTTTTTTTTTTTTTTTTTTTTTTTTTTTTACTCGCATAAAGCTGGAAGGAAAAAAATCTGGCAGAGTCTA…	chr8:94208601-94210584	-1	Viral/human protein screen	This manuscript	GGGGACAACTTTGTATAGAAAAGTTGTGGTGGCTACCTGAAACGTG	GGGGACTGCTTTTTTGTACAAACTTGTCCAGCCTCTCCCTTCAGCTTC
HSPA1L	ENSG00000204390	cancer-related gene	GGGTTGGTTGTCGGAGTAGGTGGTGAAGATCTGCGTCTGCTTGGTGGGGATGGTGGAGTTGCGCTTGATCAGGGCAGTCATCACGCCTCCGGCCGTCTCCAGCCCCAGCGACAGGGGAGCCACGTCCAGCAGCAGCAGGTCCTGCACGTTCTCGGACTTGTCCCCCATCAGGATGGCCGCCTGCACCGCCGCCCCGTAGGCCACAGCCTCGTCGGGGTTGATGCTCTTGTTCAGGTCGCGCCCGTTGAAGAAGTCCTGCAGCAGCTTCTGCACCTTGGGGATGCGGGTGGAGCCCCCGACCAGGACCAGGTCGTGAATCTGGGCCTTGTCCAGCTTGGCGTCGCGCAGAGCCTTCTCCACGGGCTCCAGGGTGCTTCGGAACAGGTCGGAGCACAGCTC…	chr6:31815103-31817064	-1	Viral/human protein screen	This manuscript	GGGGACAACTTTGTATAGAAAAGTTGGGGTTGGTTGTCGGAGTAGG	GGGGACTGCTTTTTTGTACAAACTTGTCGGGCGGTGTCAACACAAAC
COL1A1	ENSG00000108821	cancer-related gene	CAGTAGGGGGCAGGACTTTGGTGGGTTCAAGAACTGCCATCTCAGCACCTCAGCCCCCTAGTCCTGCCCTGCAGTCGCTGGCACTAGGCGGGGGCAGACCCTGGGCCACAAGTTGCTGCCACATGGTCGGGATAATTGATGAAGGTCCATCCCTCCATTGCTGTCTCCAGCCCTGCCTCTCTGGAAACTCTATATTTTCCCTTTAATTATAGCCCCTGCAGTCTCCCTCTGCTGCCCCACCCGCACCGCTCATCCTGGCTGCCCACGGCCAGCCGGCCAGCCGACGTGGCTCCCTCCCCTTCTGTTCCTTTTTTTTCCCCTTTGCCTTCGTTGCACAAAACCAGCTGGGGGAGGGCGTGGAGAGGGGCGGGGGGAGGCAATGGAATCTTGGATGGTTTG…	chr17:50201645-50203610	-1	Viral/human protein screen	This manuscript	GGGGACAACTTTGTATAGAAAAGTTGCAGTAGGGGGCAGGACTTTG	GGGGACTGCTTTTTTGTACAAACTTGTCCCGGGCCCCTTTTATACTGT
CSF1R	ENSG00000182578	cancer-related gene	GTTCAGCCAGCTACCCCTCAAGGAATCATAGCTCTCTCCTCGCACTTTTATCCACCCAGGAGCTAGGGAAGAGACCCTAGCCTCCCTGGCTGCTGGCTGAGCTAGGGCCTAGCCTTGAGCAGTGTTGCCTCATCCAGAAGAAAGCCAGTCTCCTCCCTATGATGCCAGTCCCTGCGTTCCCTGGCCCGAGCTGGTCTGGGGCCATTAGGCAGCCTAATTAATGCTGGAGGCTGAGCCAAGTACAGGACACCCCCAGCCTGCAGCCCTTGCCCAGGGCACTTGGAGCACACGCAGCCATAGCAAGTGCCTGTGTCCCTGTCCTTCAGGCCCATCAGTCCTGGGGCTTTTTCTTTATCACCCTCAGTCTTAATCCATCCACCAGAGTCTAGAAGGCCAGAC…	chr5:150113393-150115363	-1	Viral/human protein screen	This manuscript	GGGGACAACTTTGTATAGAAAAGTTGGTTCAGCCAGCTACCCCTCA	GGGGACTGCTTTTTTGTACAAACTTGTCTGACTCACCTGGACCTGGAA
CXCR4	ENSG00000121966	cancer-related gene	CCGCGGCCAGAAACTTCAGTTTGTTGGCTGCGGCAGCAGGTAGCAAAGTGACGCCGAGGGCCTGAGTGCTCCAGTAGCCACCGCATCTGGAGAACCAGCGGTTACCATGGAGGGGATCAGTGTAAGTCCAGTTTCAACCTGCTTTGTCATAAATGTACAAACGTTTGAACTTAGAGCGCAGCCCCTCTCCGAGCGGGCAGAAGCGGCCAGGACATTGGAGGTACCCGTACTCCAAAAAAGGGTCACCGAAAGGAGTTTTCTTGACCATGCCTATATAGTGCGGGTGGGTGGGGGGGGAGCAGGATTGGAATCTTTTTCTCTGTGAGTCGAGGAGAAACGACTGGAAAGAGCGTTCCAGTGGCTGCATGTGTCTCCCCCTTGAGTCCCGCCGCGCGCGGC…	chr2:136116266-136118166	-1	Viral/human protein screen	This manuscript	GGGGACAACTTTGTATAGAAAAGTTGCCGCGGCCAGAAACTTCA	GGGGACTGCTTTTTTGTACAAACTTGTCAATACACACAAAGAGGCCACTCC
IRS4	ENSG00000133124	cancer-related gene	TATCTGGGGGACAACCCAAACCAATTTCTTTTTCTCTTAAATTATAGCATCAAAAAGGAGCCATTTATTCAAATACGTGTGTTCTGTTTCTAACAGAGCAAATTCTTAAGAGGGCAGAAATATGGTTTATTTTTATGATATACATATTGCCTAGTTTACTGTTGGATTTTATAAATAGTACCCTTTGCCATATCAACCCTAGAGCAAGGGTGAACTGACATTCCATTCTTTCAGAGAGAAATGCTGTATTTCTCTCCTCCTCTCCCTCCATTCCTCTTTGCAAACCTGGTCACTCCTTTGATAATTCACGACCCATCTCCACCATTAAGAGTCTAAAATCCTAGTCAAGTAATAACTGGGGTGGTGGGGGAGAGAGGGAGAGGGAGAGGGAAAGGGAGA…	chrX:108736415-108738366	-1	Viral/human protein screen	This manuscript	GGGGACAACTTTGTATAGAAAAGTTGTATCTGGGGGACAACCCAAA	GGGGACTGCTTTTTTGTACAAACTTGTCGGCTGTCTACCCTCGTCTGC
EPHA7	ENSG00000135333	cancer-related gene	GGCCACCTTGGTGTCATTTTAAGAAGTGGGGATGAGACCCTGGGGAAAGTGTTGAAATCCTGGAGAATTCGTTTTAACTATTAGAAGTGGTTTAATATTTGTAAGTTTGTAGTTCTGTGAGTTCTAAAGACTAAGTGCAGGGATTTATGTTTTTAACTCTTATGTTTTAGTTTACAAGTTTCATCCTTAAATCATCTATTTGTGTAAATAAAGCTTCATCTCCTCTATAACAAGTGTGTTCTCCCCATATTTTTTTTTGTCTCTTTCTAAGGTTAATCTATTACGCATTTACATTTTCTATGCATCCTTTAAGGGACACTGAAGATGCTTTTTGATACACTTTCTAAAATATTAAATAGGCATAATGGCTAGGAATATGTAACATTGAAGAAATGTTTC…	chr6:93419535-93421514	-1	Viral/human protein screen	This manuscript	GGGGACAACTTTGTATAGAAAAGTTGGGCCACCTTGGTGTCATTTT	GGGGACTGCTTTTTTGTACAAACTTGTCGCCTGCAAGTCTCCGACTG
FLT3	ENSG00000122025	cancer-related gene	TGACCTAAGGTAGACACAACACTCTTTAAAAAAATTTTTAAACCCCCAGCAGCTACACAAAAACTTAAAAAATTTAAAATTGAGGTAAAATACACATACATAAAATTTACCATCTTAACTTTTTGTTTTTGTTTTTGTTTTTGAGACAGAGTCTCACTCTGTCACCCAGGCTGGAGTGCAGTGGTGTGATCTCAGCTCACTGCAGCCTCTGCCTCCCGGGTTCCAGTGATTCTCCTGCCTCAACCTCCCAGGTAGCTGGGATTACAGGCATGCGCCACTACGCCTGGCTAATTGTTGCATTTTTGTAGAGATGGGGTTTCACCATGTTGGCTAGGCTGGTCTCGAACTGCTGACCTCAGGTGATCTGCCCACCTCGGCCTCCCAAAGTGCTAGGATTAC…	chr13:28100612-28102567	-1	Viral/human protein screen	This manuscript	GGGGACAACTTTGTATAGAAAAGTTGTGACCTAAGGTAGACACAACACTCTTT	GGGGACTGCTTTTTTGTACAAACTTGTCGTCACCGACCGCAAATTCC
FOXL2	ENSG00000183770	cancer-related gene	GGGGAGGATAGGCACTGAGGCCAATCTGCAGCAGCCCCAAACCGGACTCACCACTCCCACCCAAAGCTTGGGCAAGGATGGGGGTAAGGAAGAAGAAAAACATCTGCACTCCTGCTCAGAAAGCAGCAGCAGGGATTCTGCGGAAGTGCTGCTTCCCCCATGTCTGTTGGGTGCAGTGGGAGACCGCCCATAAAAAAAACCAAGCTACTTTGGGGATAGCCTTGCTCCCTCTCATCCTTGTGACCAGGCAAGGGCTGCCCTGCTGACCTCTCTGGTGTCATCTTCAAGATGCTGAATTCCAAAGAGCCCTACCACCCTTGTCCTCCCTCCCTTTCATCTCAGAATGCAGATCAGAGGCCTGAGTGAGCAGCAGACAACACTTGTAGATGGCCTGTGGAT…	chr3:138947158-138949118	-1	Viral/human protein screen	This manuscript	GGGGACAACTTTGTATAGAAAAGTTGGGGGAGGATAGGCACTGAGG	GGGGACTGCTTTTTTGTACAAACTTGTCAGTTCCGCTTGCGTCAGG
FOXO1	ENSG00000150907	cancer-related gene	TTTTTAGGGTGCGGCTGTCTGGATCGGGGGCTGCTTCTGCAGAGTGTAATTGGAAAGGTGGGGGGAAGCAACAGCTGTACTTTGGGGGCCTGCCTTTGAGCTCATCATCTGAGTTACTGAGGTCCCCTAGCGGCTGTCAGAGGAGGCCCAGACTGTCCAAATTTGATAGTAAACGTGAAGAGACCACAAGACCAGGGTGGGAACCAGTCCCCGCCCGTCCCCAATCCATCCGGCTCACGCTCCCCACCCCACCCATGCCTAGTATCAGCAAGAAGCTGTTGTGATAAATAGATTATGAAGAAACAGGAGCCCGGACTAGAGAGACGATAGTGAGAATATAAAAGAAGAAAGATAATCTCTCTCAATCTTTTTAACTTTTGTAAGAGGCCTAATTTTTCC…	chr13:40666625-40668593	-1	Viral/human protein screen	This manuscript	GGGGACAACTTTGTATAGAAAAGTTGTTTTTAGGGTGCGGCTGTCT	GGGGACTGCTTTTTTGTACAAACTTGTCGCCCGACTTACGGGATCTG
GAS7	ENSG00000007237	cancer-related gene	GCTACAGATGCGTACCACCATGCACAGCTAAATTTAAAAAAAAGAAATGTTAAGGCCGGGCGCAGTGGCTCACGCCTGTAATCCCAGCACTTTAGGAGGCCAAGGTGGGTGGATCATGAGGTCAAGAGATCGAGACCATCCTGGCCAACGCGGTGAAACCCCGTCTCTACTAAAAAGCAGAACAAAACAAAACAAAATACAAAAATTAGCTGGGTGTGGTGGTGCATGCCTGTAATCCCAGCTACTTGGGAGGCTGAGGCAAGAGAATTGTTTAAACCTGAGAGGCGGAGGTTGTAGTGAGCCGAGATCGTGCCACTGCACTCCAGCCTGGCGACAGAGTGAGACTCCGTCAAAAAACAAAACAAACAAACAAAAAACCTTTATTTTTGGAGAGATGGA…	chr17:10026305-10028255	-1	Viral/human protein screen	This manuscript	GGGGACAACTTTGTATAGAAAAGTTGGCTACAGATGCGTACCACCA	GGGGACTGCTTTTTTGTACAAACTTGTCATATCCACAGGGCCCCACAC
GPC3	ENSG00000147257	cancer-related gene	TGTTTGTAATCTACAGTGCCTGGAACACAGTAGGAGTTCAAATATTTGTTACCGAATGAATAAATGGATGAATGAACTTCCCCCGTGACCTTCCTCTCTCTTTGTCTCCCTTCTCAGCCCATGGGTCCTGGAACACAACCTCCTCTCTCCGGACCTTGCACACCCCAGACAATTTCCTGGTGCTGAGGTTCTCCCTCAAAACCTACTTTCACCTAGGTCGGAAACAAAACCATCAGATGACAAACTAATTCATGCTGAGGTGTTAAGTAATTTCATCATACAAATACTTATTGAGTTCTCTACTGGACTAGGGTGTGGAGGATCATGAAAATAATCCACGCTAAAGATCCCTACTTAGCAGCATATAGGTAATGACTAAATGCATTTTTCCTTGGAGAG…	chrX:133985466-133987424	-1	Viral/human protein screen	This manuscript	GGGGACAACTTTGTATAGAAAAGTTGTGTTTGTAATCTACAGTGCCTGGAA	GGGGACTGCTTTTTTGTACAAACTTGTCCTAGGAGAGCGCGGGAGAGT
ID3	ENSG00000117318	cancer-related gene	GGAAGGAAAAGAAGGGAGGAGAATCTGGGTAGACTGAGCACCTTCCACACAACTGGCCCATGCTGGGTCCCCCAGGCAGTAAGAAGACTAAGATCAGATGGAGTGAACACATCAAGTGCTTTGCAGAGAAGAGGCATTCAATAATTATCGAATGAATGAATGAGTAGACCCAATTAGTTCCATTTTATAGATGGGAAAATAGAAGCACCCAGGATAACTCAGCCAAAGTCTACACAATTAGTTTAAACAAAAAAAGAAGAAGAAGAAGAAGAATGGGCATTTGCACAGAAATCTGCCTGGCCCGTGATTTTTCTAGAACCCTCTGGACTTGACCGTTTTGCCACAGAAGTCTGCAAGATAGGAAAAGAAGGATCTTCTCTTCGGTTATTCAGGAGTTCC…	chr1:23559822-23561771	-1	Viral/human protein screen	This manuscript	GGGGACAACTTTGTATAGAAAAGTTGGGAAGGAAAAGAAGGGAGGAGA	GGGGACTGCTTTTTTGTACAAACTTGTCCGCCTTTAGCCCAACACTG
JUN	ENSG00000177606	cancer-related gene	TCTCTGGGCCTATTTCCTCACATGTTAAATCTGGATAATAATATATGTCTCTCAAGACAGTTGTGGGGAGAAAACAGCGTATTTAAATTGCTTAGGAGAATGCCTGGCAGATAATAAGTGTTTAATACATGAAACTGATTTTTATTACTGTTATTAAAAAATATTTAGAACACCAACTCCCTGAATACAACAGAAAATGATTCAGGGCAACAGACAGAGGAGAATGTTCTCTCCTTGAGGAAGCAACTGGATCTTGTCATCACTGTATACCTACCTACCCCACCCCCTCCCCAGCTCAGTGCCTGGCTCACAGTAGGCTTTCAGTTACCCTCTGCAGATCAGTGAAAGCTAGGTGAGTGCCCGGAGTGAAGAAAAGTTGGCAGGTTTCCCACTGATACC…	chr1:58784349-58786298	-1	Viral/human protein screen	This manuscript	GGGGACAACTTTGTATAGAAAAGTTGTCTCTGGGCCTATTTCCTCACA	GGGGACTGCTTTTTTGTACAAACTTGTCCGGTGCATTGTGGGCTGAC
LCP1	ENSG00000136167	cancer-related gene	GCCGTGGATGCTAGGGTAGAAGACGACTCTATTAACTGGGTGGCTGTAAGCAGTACCCAGGTCAATGCCTTTCATCTTCTACAACCTCGACGTTGCCTGGAATCCTAAATCTTTTTCTTCACTTAACAAACATCACCTCTGCTCAAATCTGCAACTGCTTTGATATCACACTGCCTTTTTCACCCCTCTATTATAGATGGCATTTATTTACTTACATGTTTTTTCCCCACTAGACTATACTCCTTGAGAACAGCGATTGTGTCTTATTTATTTCTGAATCACCAATTCAGACAGGCATGCAAACACTTGCTGAACCAATGCACAAATATATTTTGCTCTTCTTCATAGATTCCTCCGGCCTCAGATGACCAGGCACCACTAGATACAGAACACTGTGCT…	chr13:46182346-46184320	-1	Viral/human protein screen	This manuscript	GGGGACAACTTTGTATAGAAAAGTTGGCCGTGGATGCTAGGGTAGA	GGGGACTGCTTTTTTGTACAAACTTGTCTTCAGACACCTCCTACCACTTCC
LEF1	ENSG00000138795	cancer-related gene	CTCTCCGTACATCCCGTGGTGAGAACAGAATGAAAGATATATTGTTTAAAAAGCAATAATTAAAATCTAGTCTTCAGTTCCTTCTTCCTCGTCATATTTTTTCTCCGTAAGCCTAGAGATTTTATTTTCACTAGTGTGTTCCCTTGTCTCCAAAGAGCGTGTGTGTGATATTATATTCGGGAAAGCTACAACTCTCTTTTCCTTGTCCTTCTGTTCTCTCTTAATAGTTGAGCAATGTCTGTTATATTTTCCCCTTTTCCTTTTTTTCTCAGTCCCAGATTCCCGCCTCTCCCCACTGTCAGAGCATCTATCAATGTGGTGTCCATCACAGCGGCAGCGGCTTTCTCTTTCATCTTCCTCCCTCTGCCAGAGCCAGGGAGGGAGAGTGGGAGGCGTCAA…	chr4:108167809-108169762	-1	Viral/human protein screen	This manuscript	GGGGACAACTTTGTATAGAAAAGTTGCTCTCCGTACATCCCGTGGT	GGGGACTGCTTTTTTGTACAAACTTGTCGCGCAACAGCAGGAAAGAC
LRIG3	ENSG00000139263	cancer-related gene	TTGCAACAAACACATTAGTTACGTTCTCTAGGTCTATTTCCTTACCCAGAGGAGGAAGGCCCCTTAGCACATGATCTCTGCGGTCTCCATTAGTTTCAACATCTTGTGGCGCTGATCACCTGTAAGTTAAGGAACAAACTTCACTGGGAAGTCCTGTAGCCTGAATCCAGCCCCAAACATCCACTCCCCCAGCTGAGGAGGCCGGGAGGTACTTTTACCCTGGTAGCATTCTCAATCAACATGTGTCATTACTCAAAGCGCAAGTGGACCAAGGTGCATATACTAATTTTTTCCTCCAAGGTCTTAGTTTTCATTTTACTTTGAAATGTCACTGTGACTACTTTTATTATTACTATTACCAGGAATCTATGATTGCCATCGAGGTCTATTAGAAGGTCA…	chr12:58919546-58921517	-1	Viral/human protein screen	This manuscript	GGGGACAACTTTGTATAGAAAAGTTGTTGCAACAAACACATTAGTTACGTTC	GGGGACTGCTTTTTTGTACAAACTTGTCCTGGGTGGGAACAGGAAAAG
MECOM	ENSG00000085276	cancer-related gene	AACTGAGGGAAGCTGGTGGAGTCACATTTTGGGGGAAGTTTCAGAGTCAAAGACCTGTGTGAACCTAACAGAATGTTGGAATGGCTGGTGCTTTTGCACACACCAAATGTGTTAGCACACTCACCTTTATGCACAGGACAGCGGGAATTCTAGGTCTGGAAAAAAACCCAGGTGCCTCTTTAATTCAGAGTGGATAATAGAGTTCTCTTGTGCCCACGCGTGTGGGCACTAGAGCCTTCTCTTTTGGAAGTTGTTTTACTCCTGTTGTGAGTAATTCCCTCCTTTACCTTCCTACTTCCCTTCCTCACATTTCAACCTTATACATCTGTCTCCCTTGAGACCTGTAGCTTGGTTCTCCAGGGACCTCTATCTTACAGCCAAATGCCCCCAGAATTACAC…	chr3:169663527-169665462	-1	Viral/human protein screen	This manuscript	GGGGACAACTTTGTATAGAAAAGTTGAACTGAGGGAAGCTGGTGGA	GGGGACTGCTTTTTTGTACAAACTTGTCTCTCCCTCCCTCCTGTTTCT
PAX3	ENSG00000135903	cancer-related gene	GCACATGCCTCCTTCATGGGTCCAGACATTTCTGGGAGTCTCCTGAGACCTGTCTCCGTGGCTCTGAGGGTCAACCAAGCCTTCTGGCATCAGGCAGGCTGAAAGCTTGCCTGGTTTCCCCAATGGTGAGTGGGTTTTTAAAGGGCCAACTTGTGGACTGCTGAGCGGCTATACCCCACACCCCCCTACATCTTGCCTTCTGAGTTTGCCTTAATTAGGGAATGGGGAAGTAGGGTTGGGGGCCCGAGTTCACGTCAAAACTGTCAAAGGAGGTGGGGGAGGGGGACAGAGAGAGAGGAGTGGAGAACTCCCTCCAGGGGCAGGAAAAATTCAAAAATCATAAAAGGAAAAGGGGGAACTTGAAGCCCAGAAGTCATTGTTTCCTTTATTTCAAAGGGA…	chr2:222298696-222300658	-1	Viral/human protein screen	This manuscript	GGGGACAACTTTGTATAGAAAAGTTGGCACATGCCTCCTTCATGG	GGGGACTGCTTTTTTGTACAAACTTGTCAACTATCCGGAGCGTGGAGA
PAX5	ENSG00000196092	cancer-related gene	GCAAAACACCCGAAACAAAAGAATATCCCATGGAAAAATGAAAACTCACAGAAAACAAACAAAAACAAAACAAGCCCTCTAAATGGAAACAACAACAACAACAAAACACCAACACCCCCCGCCCCCAGCCCGGGGTGAAATGTCAATTCCGGGAGGGCTTTTGATCTCCAGGCGCGGACAGGCCGCTCCTCCCAGGCGCTGCCTCCCGGCGCGGGCGAGGCGGGAGGGCGGGAAGCCTGGGCTGGGGCTGGGCTGCGGAGGGAAAGAGTCGAGCACTCGGAGATGGCCAAAAATCAAATCTCGGGGTAGGGACACGGGCCCGCAGGCTGCAGGGAGGAGGCGGCGCTGGGGAACTGCGCAGACCACTTGGTGGGGGGGCCGCCCGGGAATCCACAGCCA…	chr9:37034049-37036025	-1	Viral/human protein screen	This manuscript	GGGGACAACTTTGTATAGAAAAGTTGGCAAAACACCCGAAACAAAA	GGGGACTGCTTTTTTGTACAAACTTGTCTGATGGAATGGACAGGGAAA
PDGFB	ENSG00000100311	cancer-related gene	ACTGGGTACCGTCCCACCTCCGCCCGGCTGCGGCCGGGAGTCCGCACCTCGCCCGCACCTCGCCGGCTCCCGGGGAGGGTCGGCCCCTGCGGCCTCCAGCCAGGCGCAGGAAGGAGGCAGCGGCGGCGAAGGGGTTAAGGCGGAGGGCTCGGAGGCCGCGGCCCGGCCTTGGGCTGCCGCCAGCGCAGGTTGTTTTGACCACGGAGGAGCCGTCGCCGTCTCCTTTTGTTCTCGGGGCTCCTCGAGGGCCGCAGGCCGCCCGCCCGGGGGCCCCGCCCTTCCGCGGCCGCCCCCCGCGGCCCGCACCCGGGAGGGAGGACGCGGGGCTCGGCCGGGCCGCCTTCAGGCCCCTCCCGACGCCCCCTCTCCGCCTCTCCCGCAGCCCCCCGGGCCGCGGCC…	chr22:39240911-39242854	-1	Viral/human protein screen	This manuscript	GGGGACAACTTTGTATAGAAAAGTTGACTGGGTACCGTCCCACCT	GGGGACTGCTTTTTTGTACAAACTTGTCTCTCAGATGCGCACACACAC
PTCH1	ENSG00000185920	cancer-related gene	CCAGTCCCTCTGCAGTTCAACCCCGTTTAAAAAAAAAAATAAAGTGAAGCAAATCAAGGGTTTGCGGGTCGGGTTCCTACCGCAGGGAGGAACGTAATAACTTGGAAACGTAAGAAAAACACATTCCACTTTCCGAAAACAAAAATTTTTTTAAATAAAAAGCCTAGTTGTGTAGACGTGTCTGGCTCCAGAATCCACCTCAAAGGGTCGCGTGTTTTCCCCCTCCGCGGGAAGCGAATCCCCGGGATGCCTTGGTGACACTGGACGCGGTGTCGGGACGAATCCTCGCGATCCGCGCACAGTTTGTTTTCAATGAATCCAGCATCGGGGCATTTATAATCTCCTACGTCATACTATTATTAAATATAACATGCATACCGAGTTTTGTAAAAAAAAATA…	chr9:95508686-95510658	-1	Viral/human protein screen	This manuscript	GGGGACAACTTTGTATAGAAAAGTTGCCAGTCCCTCTGCAGTTCAA	GGGGACTGCTTTTTTGTACAAACTTGTCCGAGCGAGCCTGTCCTTC
PTPRB	ENSG00000127329	cancer-related gene	GGTAAGAGGGATAACAAAAGAACCACTAGGTCGACTGTTCTATGTGTCTTTGGCATAATACCCTAGCTTGGATGAAATCTCTGTGTTACTTGAAATTGCAAGATTTTAGCAAAATCAGTTATTTTATGATTTCTTCCTTGCAGAGGTGGAATGGTGCAAACCAGTGAGCAGTATGAATTTGTGCACCATGCTCTGTGCCTGTATGAGAGCAGACTTTCAGCAGAGACTGTCCAGTGAGTCATTGAAGACTTGTCAGACCATCAATCTCTTGGGGTGATTAATCAAATTACCCACCCAAGGCTTCTAGAAGGAGCTTCCTGCAATGGAAGGAAGGAGAAGCTCTGAAGCCCATGTATGGCATGGATTGTGGAAGACTGGGCAACATATTTAAGATTTCCA…	chr12:70637470-70639420	-1	Viral/human protein screen	This manuscript	GGGGACAACTTTGTATAGAAAAGTTGGGTAAGAGGGATAACAAAAGAACCAC	GGGGACTGCTTTTTTGTACAAACTTGTCGAAGGAAATGTGCCTTCATGG
TNFSF4	ENSG00000117586	cytokine	AATTTGTTACTGGTGCAATAAGTTAAGAAAATAGCATACTTTTATGACTGTCATTTCACAGTCACTCAAATCAGAACTGGAATGTCACAAAAACAACTCCCTGTTAGCCCAGAGGAAAAAAAAAAAGAAAGAAAGTAAAGGGGAAATTCAGATTAGTCACAAAGAAGTTCCCCCGCCTGCCTGCAAAAGTTGCAGCGTTAAAACTGAGAGAGTCCGCTTTGCTCTTTCAATCGCCTTTTATCTCTGGCCCTGGGACCTTTGCCTATTTTCTGATTGATAGGCTTTGTTTTGTCTTTACCTCCTTCTTTCTGGGGAAAACTTCAGTTTTATCGCACGTTCCCCTTTTCCATATCTTCATCTTCCCTCTACCCAGATTGTGAAGATGGAAAGGGTCCAACC…	chr1:173205558-173207558	-1	isoform screen	PMID: 33179750	See PMID: 33179750	See PMID: 33179750

## Sheet: Notes Table 1
Supplementary Table 1. DNA-baits
This table provides information for all DNA-bait sequences used throughout this manuscript.
Primer sequences are provided for DNA-baits generated for this manuscript.
Table column	Notes
Bait Gene	Gene symbol for bait gene
Ensembl Gene ID	Ensembl Gene ID for bait gene
Type of Gene	Genes categorized as cytokine or cancer-related genes
Sequence in Cloning Order	Bait sequence in cloning order. Sequences include about ~2kb upstream of the transcription start site for the gene of interest.
Genomic Coordinates (GRCh38/hg38)	Coordinates in genomic order for bait sequence using GRCh38/hg38.
Strand	Indication of whether the bait sequence is located on the + strand ("1") or - strand ("-1")
Screens Used	Whether the bait was used for the following pY1H screens: NF-kB/AP-1, cytokine screen, isoform screen, viral/human protein screen
Generated For	Cytokine baits were generated previously for PMID: 33179750. Cancer-related gene baits were generated for this manuscript
Forward Primer + Gateway Tail	Full sequence of forward primer used to amplify bait sequence from human genomic DNA, including seed primer sequence and Gateway tail.
Reverse Primer + Gateway Tail	Full sequence of reverse primer used to amplify bait sequence from human genomic DNA, including seed primer sequence and Gateway tail.

## Sheet: Supplementary Table 2
TF	Source	Ensembl Gene ID	TF family
ATF2	eY1H hTF array, ULTIMATE INV Collection	ENSG00000115966	bZIP
FOS	eY1H hTF array, ULTIMATE INV Collection	ENSG00000170345	bZIP
FOSB	eY1H hTF array, ULTIMATE INV Collection	ENSG00000125740	bZIP
FOSL1	eY1H hTF array, ULTIMATE INV Collection	ENSG00000175592	bZIP
FOSL2	eY1H hTF array, ULTIMATE INV Collection	ENSG00000075426	bZIP
JUN	eY1H hTF array, ULTIMATE INV Collection	ENSG00000177606	bZIP
JUNB	eY1H hTF array, CCSB hORFeome	ENSG00000171223	bZIP
NFKB1	eY1H hTF array, ULTIMATE INV Collection	ENSG00000109320	Rel
REL	eY1H hTF array, ULTIMATE INV Collection	ENSG00000162924	Rel
RELA	eY1H hTF array, ULTIMATE INV Collection	ENSG00000173039	Rel
RELB	eY1H hTF array, ULTIMATE INV Collection	ENSG00000104856	Rel

## Sheet: Notes Table 2
Supplementary Table 2. TF ORFs for NF-κB/AP-1 pY1H screen
This table contains information about TF ORFs used for NF-kB/AP-1 pY1H screen.
Table column	Notes
TF	Gene symbol for TF
Source	Source of TF ORF clone. All ORF clones were obtained from the eY1H human TF ORF collection (PMID: 22037702)
Ensembl Gene ID	Ensembl Gene ID for TF
TF family	DNA binding domain family for TF

## Sheet: Supplementary Table 3
TF1	TF1 Ensembl Gene ID	TF2	TF2 Ensembl Gene ID	Pair	Tested 1AD (TF1-AD+TF2)	Tested 1AD (TF1+TF2-AD)	Tested 2AD (TF1-AD+TF2-AD)
REL	ENSG00000162924	RELB	ENSG00000104856	REL_RELB	1	0	1
RELA	ENSG00000173039	RELB	ENSG00000104856	RELA_RELB	1	0	1
NFKB1	ENSG00000109320	RELB	ENSG00000104856	NFKB1_RELB	1	1	1
FOS	ENSG00000170345	FOSB	ENSG00000125740	FOS_FOSB	1	0	1
FOS	ENSG00000170345	FOSL1	ENSG00000175592	FOS_FOSL1	1	1	1
FOS	ENSG00000170345	FOSL2	ENSG00000075426	FOS_FOSL2	1	1	1
FOS	ENSG00000170345	JUN	ENSG00000177606	FOS_JUN	1	0	1
FOSL1	ENSG00000175592	FOSL2	ENSG00000075426	FOSL1_FOSL2	1	1	1
FOSL1	ENSG00000175592	JUNB	ENSG00000171223	FOSL1_JUNB	1	1	1
FOSL2	ENSG00000075426	JUNB	ENSG00000171223	FOSL2_JUNB	1	1	1
JUN	ENSG00000177606	JUNB	ENSG00000171223	JUN_JUNB	1	1	1
ATF2	ENSG00000115966	FOS	ENSG00000170345	ATF2_FOS	1	1	1
ATF2	ENSG00000115966	FOSB	ENSG00000125740	ATF2_FOSB	1	0	1
ATF2	ENSG00000115966	FOSL1	ENSG00000175592	ATF2_FOSL1	1	1	1
ATF2	ENSG00000115966	FOSL2	ENSG00000075426	ATF2_FOSL2	1	1	0
ATF2	ENSG00000115966	JUN	ENSG00000177606	ATF2_JUN	1	1	0
ATF2	ENSG00000115966	JUNB	ENSG00000171223	ATF2_JUNB	1	1	1
NFKB1	ENSG00000109320	REL	ENSG00000162924	NFKB1_REL	0	1	1
REL	ENSG00000162924	RELA	ENSG00000173039	REL_RELA	0	1	1
NFKB1	ENSG00000109320	RELA	ENSG00000173039	NFKB1_RELA	0	1	1
FOSB	ENSG00000125740	FOSL1	ENSG00000175592	FOSB_FOSL1	0	1	1
FOSB	ENSG00000125740	FOSL2	ENSG00000075426	FOSB_FOSL2	0	1	1
FOSB	ENSG00000125740	JUN	ENSG00000177606	FOSB_JUN	0	1	1
FOSL1	ENSG00000175592	JUN	ENSG00000177606	FOSL1_JUN	0	1	0
FOSL2	ENSG00000075426	JUN	ENSG00000177606	FOSL2_JUN	0	1	1
FOS	ENSG00000170345	JUNB	ENSG00000171223	FOS_JUNB	0	1	1
FOSB	ENSG00000125740	JUNB	ENSG00000171223	FOSB_JUNB	0	1	1

## Sheet: Notes Table 3
Supplementary Table 3. TF-pairs for NF-κB/AP-1 pY1H screen.
This list contains 27 TF-pairs tested in the NF-kB/AP-1 pY1H screen.
All pairs of available NF-kB TFs and all pairs of available AP-1 TFs were tested.
Table column	Notes
TF1	Gene symbol for TF1 in a TF-pair
TF1 Ensembl Gene ID	Ensembl gene ID for TF1
TF2	Gene symbol for TF2 in TF-pair
TF2 Ensembl Gene ID	Ensembl gene ID for TF2
Pair	Concatenated gene symbols for TF-pair
Tested 1AD (TF1-AD+TF2)	Indication of whether the TF-pair was tested in the 1AD assay design with an AD fused to TF1 only. "1" indicates "yes", "0" indicates "no"
Tested 1AD (TF1+TF2-AD)	Indication of whether the TF-pair was tested in the 1AD assay design with an AD fused to TF2 only. "1" indicates "yes", "0" indicates "no"
Tested 2AD (TF1-AD+TF2-AD)	Indication of whether the TF-pair was tested in the 2AD assay design with an AD fused to TF1 and TF2. "1" indicates "yes", "0" indicates "no"

## Sheet: Supplementary Table 4
Bait Gene	Bait Ensembl Gene ID	TF1	TF1 Ensembl Gene ID	TF2	TF2 Ensembl Gene ID	TF Pair	Event Type	Design	Notes
CCL5	ENSG00000271503	RELA	ENSG00000173039	RELB	ENSG00000104856	RELA_RELB	cooperativity	1AD
CCL5	ENSG00000271503	NFKB1	ENSG00000109320	RELB	ENSG00000104856	NFKB1_RELB	cooperativity	1AD
CCL5	ENSG00000271503	REL	ENSG00000162924	RELA	ENSG00000173039	REL_RELA	cooperativity	1AD
CCL5	ENSG00000271503	ATF2	ENSG00000115966	JUNB	ENSG00000171223	ATF2_JUNB	TF1 antagonized	2AD
IL1B	ENSG00000125538	NFKB1	ENSG00000109320	RELB	ENSG00000104856	NFKB1_RELB	cooperativity	1AD
IL1B	ENSG00000125538	ATF2	ENSG00000115966	FOS	ENSG00000170345	ATF2_FOS	TF1 antagonized	1AD
IL1B	ENSG00000125538	ATF2	ENSG00000115966	FOSB	ENSG00000125740	ATF2_FOSB	TF1 antagonized	1AD
IL1B	ENSG00000125538	ATF2	ENSG00000115966	FOSL2	ENSG00000075426	ATF2_FOSL2	TF1 antagonized	1AD	not tested in 2AD
IL1B	ENSG00000125538	ATF2	ENSG00000115966	JUN	ENSG00000177606	ATF2_JUN	TF1 antagonized	1AD	not tested in 2AD
IL1B	ENSG00000125538	ATF2	ENSG00000115966	JUNB	ENSG00000171223	ATF2_JUNB	TF1 antagonized	1AD
IL23A	ENSG00000110944	FOSB	ENSG00000125740	FOSL2	ENSG00000075426	FOSB_FOSL2	cooperativity	1AD
IL23A	ENSG00000110944	JUN	ENSG00000177606	JUNB	ENSG00000171223	JUN_JUNB	cooperativity	1AD
IL23A	ENSG00000110944	FOSB	ENSG00000125740	JUNB	ENSG00000171223	FOSB_JUNB	cooperativity	1AD
IL23A	ENSG00000110944	ATF2	ENSG00000115966	JUNB	ENSG00000171223	ATF2_JUNB	TF1 antagonized	1AD
IL23A	ENSG00000110944	ATF2	ENSG00000115966	FOSL1	ENSG00000175592	ATF2_FOSL1	TF1 antagonized	1AD
IL23A	ENSG00000110944	NFKB1	ENSG00000109320	RELA	ENSG00000173039	NFKB1_RELA	cooperativity	2AD
IL23A	ENSG00000110944	REL	ENSG00000162924	RELA	ENSG00000173039	REL_RELA	cooperativity	2AD
IL23A	ENSG00000110944	RELA	ENSG00000173039	RELB	ENSG00000104856	RELA_RELB	cooperativity	2AD
IL23A	ENSG00000110944	FOSL1	ENSG00000175592	FOSL2	ENSG00000075426	FOSL1_FOSL2	cooperativity	1AD
IL23A	ENSG00000110944	FOS	ENSG00000170345	FOSB	ENSG00000125740	FOS_FOSB	cooperativity	1AD+2AD
IL23A	ENSG00000110944	FOS	ENSG00000170345	FOSL2	ENSG00000075426	FOS_FOSL2	cooperativity	1AD+2AD
IL23A	ENSG00000110944	FOS	ENSG00000170345	JUN	ENSG00000177606	FOS_JUN	cooperativity	1AD+2AD
CCL2	ENSG00000108691	NFKB1	ENSG00000109320	RELB	ENSG00000104856	NFKB1_RELB	cooperativity	1AD
CCL2	ENSG00000108691	REL	ENSG00000162924	RELA	ENSG00000173039	REL_RELA	cooperativity	1AD
CCL2	ENSG00000108691	ATF2	ENSG00000115966	FOS	ENSG00000170345	ATF2_FOS	TF1 antagonized	1AD
CCL2	ENSG00000108691	ATF2	ENSG00000115966	JUN	ENSG00000177606	ATF2_JUN	TF1 antagonized	1AD	not tested in 2AD
CCL2	ENSG00000108691	ATF2	ENSG00000115966	FOSB	ENSG00000125740	ATF2_FOSB	TF1 antagonized	1AD
CCL2	ENSG00000108691	REL	ENSG00000162924	RELB	ENSG00000104856	REL_RELB	TF1 antagonized	1AD
CCL2	ENSG00000108691	NFKB1	ENSG00000109320	RELA	ENSG00000173039	NFKB1_RELA	cooperativity	2AD
CCL2	ENSG00000108691	FOSL1	ENSG00000175592	JUNB	ENSG00000171223	FOSL1_JUNB	cooperativity	2AD
CCL2	ENSG00000108691	ATF2	ENSG00000115966	JUNB	ENSG00000171223	ATF2_JUNB	TF1 antagonized	1AD+2AD
CCL2	ENSG00000108691	JUN	ENSG00000177606	JUNB	ENSG00000171223	JUN_JUNB	TF1 antagonized	1AD+2AD
CCL2	ENSG00000108691	RELA	ENSG00000173039	RELB	ENSG00000104856	RELA_RELB	cooperativity	1AD+2AD
CSF2	ENSG00000164400	ATF2	ENSG00000115966	FOSL2	ENSG00000075426	ATF2_FOSL2	cooperativity	1AD	not tested in 2AD
CSF2	ENSG00000164400	FOSB	ENSG00000125740	FOSL1	ENSG00000175592	FOSB_FOSL1	cooperativity	1AD
CSF2	ENSG00000164400	FOSL2	ENSG00000075426	JUN	ENSG00000177606	FOSL2_JUN	cooperativity	1AD
CSF2	ENSG00000164400	REL	ENSG00000162924	RELB	ENSG00000104856	REL_RELB	TF1 antagonized	1AD
CSF2	ENSG00000164400	NFKB1	ENSG00000109320	RELA	ENSG00000173039	NFKB1_RELA	cooperativity	2AD
CSF2	ENSG00000164400	FOSB	ENSG00000125740	FOSL2	ENSG00000075426	FOSB_FOSL2	cooperativity	2AD
CSF2	ENSG00000164400	FOS	ENSG00000170345	JUN	ENSG00000177606	FOS_JUN	cooperativity	2AD
CSF2	ENSG00000164400	ATF2	ENSG00000115966	JUNB	ENSG00000171223	ATF2_JUNB	TF1 antagonized	1AD+2AD
CSF2	ENSG00000164400	FOS	ENSG00000170345	FOSB	ENSG00000125740	FOS_FOSB	cooperativity	1AD+2AD
CSF2	ENSG00000164400	FOS	ENSG00000170345	FOSL2	ENSG00000075426	FOS_FOSL2	cooperativity	1AD+2AD
CSF2	ENSG00000164400	FOSL1	ENSG00000175592	FOSL2	ENSG00000075426	FOSL1_FOSL2	cooperativity	1AD+2AD
CSF2	ENSG00000164400	JUN	ENSG00000177606	JUNB	ENSG00000171223	JUN_JUNB	TF1 antagonized	1AD+2AD
CXCL8	ENSG00000169429	ATF2	ENSG00000115966	FOS	ENSG00000170345	ATF2_FOS	TF1 antagonized	1AD
CXCL8	ENSG00000169429	ATF2	ENSG00000115966	FOSB	ENSG00000125740	ATF2_FOSB	TF1 antagonized	1AD
CXCL8	ENSG00000169429	ATF2	ENSG00000115966	FOSL2	ENSG00000075426	ATF2_FOSL2	TF1 antagonized	1AD	not tested in 2AD
CXCL8	ENSG00000169429	ATF2	ENSG00000115966	JUN	ENSG00000177606	ATF2_JUN	TF1 antagonized	1AD	not tested in 2AD
CXCL8	ENSG00000169429	NFKB1	ENSG00000109320	RELA	ENSG00000173039	NFKB1_RELA	cooperativity	2AD
CXCL8	ENSG00000169429	ATF2	ENSG00000115966	JUNB	ENSG00000171223	ATF2_JUNB	TF1 antagonized	1AD+2AD
IL32	ENSG00000008517	REL	ENSG00000162924	RELB	ENSG00000104856	REL_RELB	TF1 antagonized	1AD
IL32	ENSG00000008517	FOSL2	ENSG00000075426	JUNB	ENSG00000171223	FOSL2_JUNB	mutual antagonism	1AD
IL32	ENSG00000008517	JUNB	ENSG00000171223	JUN	ENSG00000177606	JUNB_JUN	TF1 antagonized	1AD
IL32	ENSG00000008517	NFKB1	ENSG00000109320	RELB	ENSG00000104856	NFKB1_RELB	cooperativity	2AD
IL32	ENSG00000008517	FOSL1	ENSG00000175592	JUNB	ENSG00000171223	FOSL1_JUNB	cooperativity	2AD
IL32	ENSG00000008517	FOS	ENSG00000170345	FOSL1	ENSG00000175592	FOS_FOSL1	cooperativity	2AD
IL32	ENSG00000008517	FOS	ENSG00000170345	FOSB	ENSG00000125740	FOS_FOSB	cooperativity	2AD
IL32	ENSG00000008517	FOS	ENSG00000170345	FOSL2	ENSG00000075426	FOS_FOSL2	cooperativity	2AD
IL32	ENSG00000008517	NFKB1	ENSG00000109320	RELA	ENSG00000173039	NFKB1_RELA	cooperativity	2AD
IL32	ENSG00000008517	FOSL2	ENSG00000075426	FOSB	ENSG00000125740	FOSL2_FOSB	TF1 antagonized	2AD
IL6	ENSG00000136244	FOS	ENSG00000170345	FOSL2	ENSG00000075426	FOS_FOSL2	cooperativity	2AD
IL6	ENSG00000136244	FOS	ENSG00000170345	JUN	ENSG00000177606	FOS_JUN	cooperativity	2AD
TNF	ENSG00000232810	FOSL1	ENSG00000175592	FOSL2	ENSG00000075426	FOSL1_FOSL2	cooperativity	1AD
TNF	ENSG00000232810	ATF2	ENSG00000115966	FOSL2	ENSG00000075426	ATF2_FOSL2	cooperativity	1AD	not tested in 2AD
TNF	ENSG00000232810	JUNB	ENSG00000171223	FOS	ENSG00000170345	JUNB_FOS	TF1 antagonized	1AD
TNF	ENSG00000232810	JUNB	ENSG00000171223	FOSB	ENSG00000125740	JUNB_FOSB	TF1 antagonized	1AD
TNF	ENSG00000232810	JUNB	ENSG00000171223	ATF2	ENSG00000115966	JUNB_ATF2	TF1 antagonized	1AD
TNF	ENSG00000232810	JUNB	ENSG00000171223	JUN	ENSG00000177606	JUNB_JUN	TF1 antagonized	1AD
TNF	ENSG00000232810	ATF2	ENSG00000115966	FOSL1	ENSG00000175592	ATF2_FOSL1	cooperativity	2AD
TNF	ENSG00000232810	REL	ENSG00000162924	RELB	ENSG00000104856	REL_RELB	TF1 antagonized	2AD
TNF	ENSG00000232810	FOSL2	ENSG00000075426	JUNB	ENSG00000171223	FOSL2_JUNB	TF1 antagonized	2AD

## Sheet: Notes Table 4
Supplementary Table 4. Results for NF-κB/AP-1 pY1H screen
This table contains results for a pY1H screen between 27 NF-κB/AP-1 pairs (Supplementary Table 3) and 18 cytokine promoters (Supplementary Table 1).
Table Column	Notes
Bait Gene	Gene symbol for bait gene
Bait Ensembl Gene ID	Ensembl gene ID for bait gene
TF1	Gene symbol for TF1
TF1 Ensembl Gene ID	Ensembl gene ID for TF1
TF2	Gene symbol for TF2
TF2 Ensembl Gene ID	Ensembl gene ID for TF2
TF Pair	Concatenated gene symbols for TF-pair
Event Type	Type of event detected: cooperativity, TF1 antagonized, or TF2 antagonized
Design	Assay design in which the event was detected: 1AD, 2AD, or both
Notes	Additional notes about interactions

## Sheet: Supplementary Table 5
TF1	TF1 Ensembl Gene ID	TF1 Family	TF2	TF2 Ensembl Gene ID	TF2 Family	Pair	Pair source	ORF clones available	Allowed for yeast growth	Sequence confirmed
RELA	ENSG00000173039	Rel	TFAP2A	ENSG00000137203	AP-2	RELA_TFAP2A	LitBM	1	1	1
SP1	ENSG00000185591	C2H2 ZF	TFAP2A	ENSG00000137203	AP-2	SP1_TFAP2A	LitBM	0	0	0
FOSL1	ENSG00000175592	bZIP	HMGA1	ENSG00000137309	AT hook	FOSL1_HMGA1	homology	1	1	0
ARNTL2	ENSG00000029153	bHLH	CLOCK	ENSG00000134852	bHLH	ARNTL2_CLOCK	LitBM	0	0	0
MXD1	ENSG00000059728	bHLH	MYC	ENSG00000136997	bHLH	MXD1_MYC	homology	1	1	1
NCOA1	ENSG00000084676	bHLH	NCOA3	ENSG00000124151	bHLH	NCOA1_NCOA3	LitBM	1	1	1
HIF1A	ENSG00000100644	bHLH	MYC	ENSG00000136997	bHLH	HIF1A_MYC	BioGRID evidence >2	1	1	1
MLX	ENSG00000108788	bHLH	MLXIPL	ENSG00000009950	bHLH	MLX_MLXIPL	LitBM	1	1	1
MLX	ENSG00000108788	bHLH	MXD1	ENSG00000059728	bHLH	MLX_MXD1	LitBM	1	0	0
MLX	ENSG00000108788	bHLH	MNT	ENSG00000070444	bHLH	MLX_MNT	LitBM	1	1	1
MLX	ENSG00000108788	bHLH	MXD4	ENSG00000123933	bHLH	MLX_MXD4	LitBM	1	0	0
MLX	ENSG00000108788	bHLH	MLXIP	ENSG00000175727	bHLH	MLX_MLXIP	LitBM	1	1	1
MAX	ENSG00000125952	bHLH	MXD1	ENSG00000059728	bHLH	MAX_MXD1	LitBM	1	1	1
MAX	ENSG00000125952	bHLH	MNT	ENSG00000070444	bHLH	MAX_MNT	LitBM	1	1	1
MAX	ENSG00000125952	bHLH	MXI1	ENSG00000119950	bHLH	MAX_MXI1	LitBM	1	1	1
MAX	ENSG00000125952	bHLH	MXD4	ENSG00000123933	bHLH	MAX_MXD4	LitBM	1	1	1
MAX	ENSG00000125952	bHLH	MYCN	ENSG00000134323	bHLH	MAX_MYCN	LitBM	1	1	1
MAX	ENSG00000125952	bHLH	MYC	ENSG00000136997	bHLH	MAX_MYC	LitBM	1	1	1
MAX	ENSG00000125952	bHLH	MXD3	ENSG00000213347	bHLH	MAX_MXD3	LitBM	1	1	1
ARNTL	ENSG00000133794	bHLH	HIF1A	ENSG00000100644	bHLH	ARNTL_HIF1A	LitBM	1	1	1
ARNTL	ENSG00000133794	bHLH	CLOCK	ENSG00000134852	bHLH	ARNTL_CLOCK	LitBM	1	1	1
ARNT	ENSG00000143437	bHLH	NCOA1	ENSG00000084676	bHLH	ARNT_NCOA1	LitBM	1	1	1
ARNT	ENSG00000143437	bHLH	HIF1A	ENSG00000100644	bHLH	ARNT_HIF1A	LitBM	1	1	0
ARNT	ENSG00000143437	bHLH	SIM1	ENSG00000112246	bHLH	ARNT_SIM1	LitBM	1	1	1
ARNT	ENSG00000143437	bHLH	SIM2	ENSG00000159263	bHLH	ARNT_SIM2	LitBM	1	1	1
FOS	ENSG00000170345	bZIP	NCOA1	ENSG00000084676	bHLH	FOS_NCOA1	LitBM	1	1	1
FOSL1	ENSG00000175592	bZIP	USF1	ENSG00000158773	bHLH	FOSL1_USF1	LitBM	1	1	1
JUN	ENSG00000177606	bZIP	NCOA1	ENSG00000084676	bHLH	JUN_NCOA1	LitBM	1	1	0
E2F1	ENSG00000101412	E2F	NCOA3	ENSG00000124151	bHLH	E2F1_NCOA3	BioGRID evidence >2	1	1	0
E2F6	ENSG00000169016	E2F	MAX	ENSG00000125952	bHLH	E2F6_MAX	BioGRID evidence >2	1	1	0
HOXA5	ENSG00000106004	Homeodomain	TWIST2	ENSG00000233608	bHLH	HOXA5_TWIST2	homology	1	1	1
DLX2	ENSG00000115844	Homeodomain	MLXIPL	ENSG00000009950	bHLH	DLX2_MLXIPL	homology	1	1	1
DLX2	ENSG00000115844	Homeodomain	MXD1	ENSG00000059728	bHLH	DLX2_MXD1	homology	1	1	1
DLX2	ENSG00000115844	Homeodomain	MNT	ENSG00000070444	bHLH	DLX2_MNT	homology	0	0	0
DLX2	ENSG00000115844	Homeodomain	MLX	ENSG00000108788	bHLH	DLX2_MLX	homology	1	1	1
DLX2	ENSG00000115844	Homeodomain	MXD4	ENSG00000123933	bHLH	DLX2_MXD4	homology	1	1	1
DLX2	ENSG00000115844	Homeodomain	MLXIP	ENSG00000175727	bHLH	DLX2_MLXIP	homology	1	1	1
POU2F2	ENSG00000028277	Homeodomain; POU	USF1	ENSG00000158773	bHLH	POU2F2_USF1	homology	0	0	0
ESR1	ENSG00000091831	Nuclear receptor	NCOA1	ENSG00000084676	bHLH	ESR1_NCOA1	LitBM	1	1	1
ESR1	ENSG00000091831	Nuclear receptor	HIF1A	ENSG00000100644	bHLH	ESR1_HIF1A	BioGRID evidence >2	1	1	1
ESR1	ENSG00000091831	Nuclear receptor	NCOA3	ENSG00000124151	bHLH	ESR1_NCOA3	LitBM	1	1	1
HNF4A	ENSG00000101076	Nuclear receptor	NCOA1	ENSG00000084676	bHLH	HNF4A_NCOA1	homology	1	1	1
ESR2	ENSG00000140009	Nuclear receptor	NCOA1	ENSG00000084676	bHLH	ESR2_NCOA1	LitBM	1	1	1
ESR2	ENSG00000140009	Nuclear receptor	NCOA3	ENSG00000124151	bHLH	ESR2_NCOA3	LitBM	1	1	1
HNF4G	ENSG00000164749	Nuclear receptor	NCOA1	ENSG00000084676	bHLH	HNF4G_NCOA1	LitBM	1	1	1
ESRRA	ENSG00000173153	Nuclear receptor	NCOA1	ENSG00000084676	bHLH	ESRRA_NCOA1	LitBM	1	1	1
ESRRA	ENSG00000173153	Nuclear receptor	NCOA3	ENSG00000124151	bHLH	ESRRA_NCOA3	LitBM	1	1	0
ESRRG	ENSG00000196482	Nuclear receptor	NCOA1	ENSG00000084676	bHLH	ESRRG_NCOA1	LitBM	1	1	1
SREBF1	ENSG00000072310	bHLH	TWIST2	ENSG00000233608	bHLH	SREBF1_TWIST2	LitBM	1	1	0
AHR	ENSG00000106546	bHLH	NCOA1	ENSG00000084676	bHLH	AHR_NCOA1	LitBM	0	0	0
AHR	ENSG00000106546	bHLH	ARNTL	ENSG00000133794	bHLH	AHR_ARNTL	LitBM	0	0	0
AHR	ENSG00000106546	bHLH	ARNT	ENSG00000143437	bHLH	AHR_ARNT	LitBM	0	0	0
E2F3	ENSG00000112242	E2F	USF1	ENSG00000158773	bHLH	E2F3_USF1	BioGRID evidence >2	1	1	0
TCF12	ENSG00000140262	bHLH	TWIST2	ENSG00000233608	bHLH	TCF12_TWIST2	BioGRID evidence >2	1	1	0
NCOA2	ENSG00000140396	bHLH	NCOA3	ENSG00000124151	bHLH	NCOA2_NCOA3	BioGRID evidence >2	0	0	0
STAT3	ENSG00000168610	STAT	TWIST2	ENSG00000233608	bHLH	STAT3_TWIST2	homology	1	1	0
AR	ENSG00000169083	Nuclear receptor	NCOA1	ENSG00000084676	bHLH	AR_NCOA1	LitBM	0	0	0
AR	ENSG00000169083	Nuclear receptor	HIF1A	ENSG00000100644	bHLH	AR_HIF1A	BioGRID evidence >2	0	0	0
AR	ENSG00000169083	Nuclear receptor	NCOA3	ENSG00000124151	bHLH	AR_NCOA3	LitBM	0	0	0
CEBPA	ENSG00000245848	bZIP	HIF1A	ENSG00000100644	bHLH	CEBPA_HIF1A	BioGRID evidence >2	1	0	0
CEBPA	ENSG00000245848	bZIP	MAX	ENSG00000125952	bHLH	CEBPA_MAX	BioGRID evidence >2	0	0	0
HBP1	ENSG00000283847	HMG/Sox	MYC	ENSG00000136997	bHLH	HBP1_MYC	LitBM	1	1	0
GTF2I	ENSG00000263001	GTF2I-like	MYC	ENSG00000136997	bHLH	GTF2I_MYC	BioGRID evidence >2	0	0	0
AKAP8	ENSG00000105127	C2H2 ZF	MYC	ENSG00000136997	bHLH	AKAP8_MYC	BioGRID evidence >2	0	0	0
ADNP	ENSG00000101126	Homeodomain	MYC	ENSG00000136997	bHLH	ADNP_MYC	BioGRID evidence >2	0	0	0
GTF2I	ENSG00000263001	GTF2I-like	USF1	ENSG00000158773	bHLH	GTF2I_USF1	BioGRID evidence >2	0	0	0
TCF3	ENSG00000071564	bHLH	USF1	ENSG00000158773	bHLH	TCF3_USF1	LitBM	0	0	0
ARNT2	ENSG00000172379	bHLH	SIM2	ENSG00000159263	bHLH	ARNT2_SIM2	BioGRID evidence >2	0	0	0
TCF3	ENSG00000071564	bHLH	TWIST2	ENSG00000233608	bHLH	TCF3_TWIST2	homology	0	0	0
HMGA1	ENSG00000137309	AT hook	JUN	ENSG00000177606	bZIP	HMGA1_JUN	LitBM	1	0	0
HIF1A	ENSG00000100644	bHLH	JUN	ENSG00000177606	bZIP	HIF1A_JUN	BioGRID evidence >2	1	1	1
HIF1A	ENSG00000100644	bHLH	MAFG	ENSG00000197063	bZIP	HIF1A_MAFG	LitBM	1	1	1
HIF1A	ENSG00000100644	bHLH	MAFK	ENSG00000198517	bZIP	HIF1A_MAFK	homology	1	1	1
MYC	ENSG00000136997	bHLH	NFE2L2	ENSG00000116044	bZIP	MYC_NFE2L2	BioGRID evidence >2	1	1	1
FOSL2	ENSG00000075426	bZIP	JUNB	ENSG00000171223	bZIP	FOSL2_JUNB	BioGRID evidence >2	1	1	1
FOSL2	ENSG00000075426	bZIP	JUN	ENSG00000177606	bZIP	FOSL2_JUN	LitBM	1	1	1
CREB3	ENSG00000107175	bZIP	JUN	ENSG00000177606	bZIP	CREB3_JUN	LitBM	1	1	1
ATF2	ENSG00000115966	bZIP	FOSL2	ENSG00000075426	bZIP	ATF2_FOSL2	BioGRID evidence >2	1	1	1
ATF2	ENSG00000115966	bZIP	FOSB	ENSG00000125740	bZIP	ATF2_FOSB	homology	1	1	1
ATF2	ENSG00000115966	bZIP	ATF3	ENSG00000162772	bZIP	ATF2_ATF3	LitBM	0	0	0
ATF2	ENSG00000115966	bZIP	FOS	ENSG00000170345	bZIP	ATF2_FOS	LitBM	1	1	1
ATF2	ENSG00000115966	bZIP	JUNB	ENSG00000171223	bZIP	ATF2_JUNB	homology	1	1	1
ATF2	ENSG00000115966	bZIP	FOSL1	ENSG00000175592	bZIP	ATF2_FOSL1	homology	1	1	1
ATF2	ENSG00000115966	bZIP	JUN	ENSG00000177606	bZIP	ATF2_JUN	LitBM	1	1	1
BATF3	ENSG00000123685	bZIP	JUNB	ENSG00000171223	bZIP	BATF3_JUNB	BioGRID evidence >2	1	1	1
BATF3	ENSG00000123685	bZIP	DDIT3	ENSG00000175197	bZIP	BATF3_DDIT3	BioGRID evidence >2	1	1	1
BATF3	ENSG00000123685	bZIP	JUN	ENSG00000177606	bZIP	BATF3_JUN	LitBM	1	1	0
FOSB	ENSG00000125740	bZIP	FOSL2	ENSG00000075426	bZIP	FOSB_FOSL2	homology	1	1	1
FOSB	ENSG00000125740	bZIP	JUNB	ENSG00000171223	bZIP	FOSB_JUNB	BioGRID evidence >2	1	1	1
FOSB	ENSG00000125740	bZIP	FOSL1	ENSG00000175592	bZIP	FOSB_FOSL1	homology	1	1	1
FOSB	ENSG00000125740	bZIP	JUN	ENSG00000177606	bZIP	FOSB_JUN	BioGRID evidence >2	1	1	1
ATF4	ENSG00000128272	bZIP	CEBPG	ENSG00000153879	bZIP	ATF4_CEBPG	BioGRID evidence >2	1	1	1
ATF4	ENSG00000128272	bZIP	FOS	ENSG00000170345	bZIP	ATF4_FOS	LitBM	1	1	1
ATF4	ENSG00000128272	bZIP	DDIT3	ENSG00000175197	bZIP	ATF4_DDIT3	LitBM	1	1	0
ATF4	ENSG00000128272	bZIP	FOSL1	ENSG00000175592	bZIP	ATF4_FOSL1	LitBM	1	1	0
ATF4	ENSG00000128272	bZIP	JUN	ENSG00000177606	bZIP	ATF4_JUN	LitBM	1	1	0
CEBPG	ENSG00000153879	bZIP	DDIT3	ENSG00000175197	bZIP	CEBPG_DDIT3	BioGRID evidence >2	1	1	1
BATF	ENSG00000156127	bZIP	JUNB	ENSG00000171223	bZIP	BATF_JUNB	LitBM	1	1	1
BATF	ENSG00000156127	bZIP	DDIT3	ENSG00000175197	bZIP	BATF_DDIT3	LitBM	1	1	1
ATF3	ENSG00000162772	bZIP	ATF4	ENSG00000128272	bZIP	ATF3_ATF4	LitBM	1	1	1
ATF3	ENSG00000162772	bZIP	JUNB	ENSG00000171223	bZIP	ATF3_JUNB	BioGRID evidence >2	1	1	1
ATF3	ENSG00000162772	bZIP	DDIT3	ENSG00000175197	bZIP	ATF3_DDIT3	LitBM	1	1	1
ATF3	ENSG00000162772	bZIP	JUN	ENSG00000177606	bZIP	ATF3_JUN	LitBM	0	0	0
FOS	ENSG00000170345	bZIP	FOSL2	ENSG00000075426	bZIP	FOS_FOSL2	homology	1	1	1
FOS	ENSG00000170345	bZIP	FOSB	ENSG00000125740	bZIP	FOS_FOSB	homology	1	1	1
FOS	ENSG00000170345	bZIP	JUNB	ENSG00000171223	bZIP	FOS_JUNB	LitBM	1	1	1
FOS	ENSG00000170345	bZIP	FOSL1	ENSG00000175592	bZIP	FOS_FOSL1	homology	1	1	1
FOS	ENSG00000170345	bZIP	JUN	ENSG00000177606	bZIP	FOS_JUN	LitBM	1	1	1
FOS	ENSG00000170345	bZIP	MAF	ENSG00000178573	bZIP	FOS_MAF	LitBM	1	1	1
DDIT3	ENSG00000175197	bZIP	FOSL2	ENSG00000075426	bZIP	DDIT3_FOSL2	BioGRID evidence >2	1	1	1
DDIT3	ENSG00000175197	bZIP	FOS	ENSG00000170345	bZIP	DDIT3_FOS	LitBM	1	1	1
DDIT3	ENSG00000175197	bZIP	JUN	ENSG00000177606	bZIP	DDIT3_JUN	LitBM	1	1	1
FOSL1	ENSG00000175592	bZIP	FOSL2	ENSG00000075426	bZIP	FOSL1_FOSL2	homology	1	1	1
FOSL1	ENSG00000175592	bZIP	JUNB	ENSG00000171223	bZIP	FOSL1_JUNB	LitBM	1	1	1
FOSL1	ENSG00000175592	bZIP	JUN	ENSG00000177606	bZIP	FOSL1_JUN	LitBM	1	1	1
JUN	ENSG00000177606	bZIP	NFE2L2	ENSG00000116044	bZIP	JUN_NFE2L2	BioGRID evidence >2	1	1	0
JUN	ENSG00000177606	bZIP	JUNB	ENSG00000171223	bZIP	JUN_JUNB	homology	1	1	1
MAFF	ENSG00000185022	bZIP	NFE2L1	ENSG00000082641	bZIP	MAFF_NFE2L1	LitBM	1	0	0
MAFF	ENSG00000185022	bZIP	NFE2L2	ENSG00000116044	bZIP	MAFF_NFE2L2	LitBM	1	0	0
MAFF	ENSG00000185022	bZIP	MAFG	ENSG00000197063	bZIP	MAFF_MAFG	homology	1	0	0
MAFF	ENSG00000185022	bZIP	MAFK	ENSG00000198517	bZIP	MAFF_MAFK	homology	1	0	0
MAFG	ENSG00000197063	bZIP	NFE2L1	ENSG00000082641	bZIP	MAFG_NFE2L1	LitBM	1	0	0
MAFG	ENSG00000197063	bZIP	NFE2L2	ENSG00000116044	bZIP	MAFG_NFE2L2	LitBM	1	0	0
MAFG	ENSG00000197063	bZIP	MAFK	ENSG00000198517	bZIP	MAFG_MAFK	homology	1	1	1
MAFK	ENSG00000198517	bZIP	NFE2L1	ENSG00000082641	bZIP	MAFK_NFE2L1	homology	1	1	1
MAFK	ENSG00000198517	bZIP	NFE2L2	ENSG00000116044	bZIP	MAFK_NFE2L2	LitBM	1	1	1
IKZF3	ENSG00000161405	C2H2 ZF	JUN	ENSG00000177606	bZIP	IKZF3_JUN	homology	1	1	1
HINFP	ENSG00000172273	C2H2 ZF	MAFF	ENSG00000185022	bZIP	HINFP_MAFF	homology	1	0	0
HINFP	ENSG00000172273	C2H2 ZF	MAFG	ENSG00000197063	bZIP	HINFP_MAFG	homology	1	0	0
HINFP	ENSG00000172273	C2H2 ZF	MAFK	ENSG00000198517	bZIP	HINFP_MAFK	homology	1	1	1
ETS1	ENSG00000134954	Ets	JUN	ENSG00000177606	bZIP	ETS1_JUN	LitBM	1	0	0
ETS2	ENSG00000157557	Ets	JUN	ENSG00000177606	bZIP	ETS2_JUN	LitBM	1	1	1
MBD2	ENSG00000134046	MBD	NFE2L1	ENSG00000082641	bZIP	MBD2_NFE2L1	homology	0	0	0
MBD2	ENSG00000134046	MBD	NFE2L2	ENSG00000116044	bZIP	MBD2_NFE2L2	homology	0	0	0
ESR1	ENSG00000091831	Nuclear receptor	JUN	ENSG00000177606	bZIP	ESR1_JUN	BioGRID evidence >2	1	1	1
DACH1	ENSG00000276644	Unknown	JUN	ENSG00000177606	bZIP	DACH1_JUN	LitBM	1	1	1
CEBPE	ENSG00000092067	bZIP	CEBPG	ENSG00000153879	bZIP	CEBPE_CEBPG	LitBM	1	1	0
CEBPE	ENSG00000092067	bZIP	DDIT3	ENSG00000175197	bZIP	CEBPE_DDIT3	LitBM	1	1	0
DBP	ENSG00000105516	bZIP	DDIT3	ENSG00000175197	bZIP	DBP_DDIT3	LitBM	1	1	0
BACH2	ENSG00000112182	bZIP	FOSL2	ENSG00000075426	bZIP	BACH2_FOSL2	BioGRID evidence >2	1	1	0
BACH2	ENSG00000112182	bZIP	BATF3	ENSG00000123685	bZIP	BACH2_BATF3	BioGRID evidence >2	1	1	0
BACH2	ENSG00000112182	bZIP	MAFF	ENSG00000185022	bZIP	BACH2_MAFF	LitBM	1	1	0
BACH2	ENSG00000112182	bZIP	MAFG	ENSG00000197063	bZIP	BACH2_MAFG	BioGRID evidence >2	1	1	0
BCL6	ENSG00000113916	C2H2 ZF	JUN	ENSG00000177606	bZIP	BCL6_JUN	LitBM	1	0	0
CREB1	ENSG00000118260	bZIP	JUN	ENSG00000177606	bZIP	CREB1_JUN	BioGRID evidence >2	1	1	0
BACH1	ENSG00000156273	bZIP	MAFF	ENSG00000185022	bZIP	BACH1_MAFF	LitBM	1	0	0
BACH1	ENSG00000156273	bZIP	MAFG	ENSG00000197063	bZIP	BACH1_MAFG	LitBM	1	0	0
BACH1	ENSG00000156273	bZIP	MAFK	ENSG00000198517	bZIP	BACH1_MAFK	homology	1	0	0
BATF2	ENSG00000168062	bZIP	JUNB	ENSG00000171223	bZIP	BATF2_JUNB	LitBM	1	0	0
BATF2	ENSG00000168062	bZIP	JUN	ENSG00000177606	bZIP	BATF2_JUN	LitBM	1	0	0
CEBPB	ENSG00000172216	bZIP	DDIT3	ENSG00000175197	bZIP	CEBPB_DDIT3	BioGRID evidence >2	0	0	0
CEBPA	ENSG00000245848	bZIP	DDIT3	ENSG00000175197	bZIP	CEBPA_DDIT3	BioGRID evidence >2	0	0	0
ATF7	ENSG00000170653	bZIP	FOSL2	ENSG00000075426	bZIP	ATF7_FOSL2	BioGRID evidence >2	0	0	0
ATF7	ENSG00000170653	bZIP	FOS	ENSG00000170345	bZIP	ATF7_FOS	BioGRID evidence >2	0	0	0
ARNTL2	ENSG00000029153	bHLH	ZBTB32	ENSG00000011590	C2H2 ZF	ARNTL2_ZBTB32	homology	1	1	1
MLX	ENSG00000108788	bHLH	ZNF281	ENSG00000162702	C2H2 ZF	MLX_ZNF281	homology	1	1	1
MAX	ENSG00000125952	bHLH	ZNF281	ENSG00000162702	C2H2 ZF	MAX_ZNF281	homology	1	1	0
ARNTL	ENSG00000133794	bHLH	ZBTB32	ENSG00000011590	C2H2 ZF	ARNTL_ZBTB32	homology	1	1	1
CLOCK	ENSG00000134852	bHLH	ZBTB16	ENSG00000109906	C2H2 ZF	CLOCK_ZBTB16	homology	1	1	0
MYC	ENSG00000136997	bHLH	YY1	ENSG00000100811	C2H2 ZF	MYC_YY1	LitBM	1	1	1
MYC	ENSG00000136997	bHLH	ZNF281	ENSG00000162702	C2H2 ZF	MYC_ZNF281	LitBM	1	1	1
MYC	ENSG00000136997	bHLH	ZNF121	ENSG00000197961	C2H2 ZF	MYC_ZNF121	LitBM	1	1	1
ATF2	ENSG00000115966	bZIP	IKZF5	ENSG00000095574	C2H2 ZF	ATF2_IKZF5	homology	1	1	0
ATF2	ENSG00000115966	bZIP	IKZF3	ENSG00000161405	C2H2 ZF	ATF2_IKZF3	homology	1	1	0
ATF6	ENSG00000118217	bZIP	YY1	ENSG00000100811	C2H2 ZF	ATF6_YY1	BioGRID evidence >2	1	1	1
CEBPG	ENSG00000153879	bZIP	KLF5	ENSG00000102554	C2H2 ZF	CEBPG_KLF5	LitBM	0	0	0
ATF3	ENSG00000162772	bZIP	IKZF3	ENSG00000161405	C2H2 ZF	ATF3_IKZF3	homology	1	1	1
FOS	ENSG00000170345	bZIP	MAZ	ENSG00000103495	C2H2 ZF	FOS_MAZ	LitBM	1	1	1
FOS	ENSG00000170345	bZIP	ZNF133	ENSG00000125846	C2H2 ZF	FOS_ZNF133	LitBM	1	1	1
FOS	ENSG00000170345	bZIP	IKZF3	ENSG00000161405	C2H2 ZF	FOS_IKZF3	homology	1	1	1
JUN	ENSG00000177606	bZIP	MAZ	ENSG00000103495	C2H2 ZF	JUN_MAZ	LitBM	1	1	0
ZNF446	ENSG00000083838	C2H2 ZF	ZSCAN32	ENSG00000140987	C2H2 ZF	ZNF446_ZSCAN32	BioGRID evidence >2	1	1	0
ZNF174	ENSG00000103343	C2H2 ZF	ZSCAN32	ENSG00000140987	C2H2 ZF	ZNF174_ZSCAN32	LitBM	1	1	1
ZNF174	ENSG00000103343	C2H2 ZF	ZNF24	ENSG00000172466	C2H2 ZF	ZNF174_ZNF24	BioGRID evidence >2	1	1	1
ZBTB16	ENSG00000109906	C2H2 ZF	ZBTB32	ENSG00000011590	C2H2 ZF	ZBTB16_ZBTB32	LitBM	1	1	0
IKZF4	ENSG00000123411	C2H2 ZF	IKZF5	ENSG00000095574	C2H2 ZF	IKZF4_IKZF5	LitBM	1	1	0
IKZF3	ENSG00000161405	C2H2 ZF	IKZF5	ENSG00000095574	C2H2 ZF	IKZF3_IKZF5	LitBM	1	1	1
IKZF3	ENSG00000161405	C2H2 ZF	IKZF4	ENSG00000123411	C2H2 ZF	IKZF3_IKZF4	BioGRID evidence >2	1	1	1
ZSCAN21	ENSG00000166529	C2H2 ZF	ZSCAN32	ENSG00000140987	C2H2 ZF	ZSCAN21_ZSCAN32	BioGRID evidence >2	1	1	1
HINFP	ENSG00000172273	C2H2 ZF	ZBTB49	ENSG00000168826	C2H2 ZF	HINFP_ZBTB49	BioGRID evidence >2	1	1	1
ZNF24	ENSG00000172466	C2H2 ZF	ZNF446	ENSG00000083838	C2H2 ZF	ZNF24_ZNF446	BioGRID evidence >2	1	1	1
ZNF24	ENSG00000172466	C2H2 ZF	ZSCAN32	ENSG00000140987	C2H2 ZF	ZNF24_ZSCAN32	BioGRID evidence >2	1	1	0
FOXP3	ENSG00000049768	Forkhead	IKZF4	ENSG00000123411	C2H2 ZF	FOXP3_IKZF4	LitBM	1	1	0
FOXP3	ENSG00000049768	Forkhead	ZFP90	ENSG00000184939	C2H2 ZF	FOXP3_ZFP90	LitBM	1	1	1
GATA1	ENSG00000102145	GATA	ZFPM2	ENSG00000169946	C2H2 ZF	GATA1_ZFPM2	LitBM	1	1	1
DLX2	ENSG00000115844	Homeodomain	ZNF281	ENSG00000162702	C2H2 ZF	DLX2_ZNF281	homology	1	1	1
MBD3	ENSG00000071655	MBD	MECOM	ENSG00000085276	C2H2 ZF	MBD3_MECOM	LitBM	1	1	1
RARB	ENSG00000077092	Nuclear receptor	ZBTB32	ENSG00000011590	C2H2 ZF	RARB_ZBTB32	homology	1	1	1
RARB	ENSG00000077092	Nuclear receptor	ZBTB16	ENSG00000109906	C2H2 ZF	RARB_ZBTB16	homology	1	1	0
ESR1	ENSG00000091831	Nuclear receptor	KLF5	ENSG00000102554	C2H2 ZF	ESR1_KLF5	BioGRID evidence >2	1	1	1
VDR	ENSG00000111424	Nuclear receptor	ZBTB16	ENSG00000109906	C2H2 ZF	VDR_ZBTB16	BioGRID evidence >2	1	1	1
RARA	ENSG00000131759	Nuclear receptor	ZBTB32	ENSG00000011590	C2H2 ZF	RARA_ZBTB32	homology	1	1	1
RARA	ENSG00000131759	Nuclear receptor	ZBTB16	ENSG00000109906	C2H2 ZF	RARA_ZBTB16	LitBM	1	1	1
ESR2	ENSG00000140009	Nuclear receptor	KLF5	ENSG00000102554	C2H2 ZF	ESR2_KLF5	BioGRID evidence >2	1	1	1
RORC	ENSG00000143365	Nuclear receptor	ZBTB32	ENSG00000011590	C2H2 ZF	RORC_ZBTB32	homology	1	1	0
RARG	ENSG00000172819	Nuclear receptor	ZBTB32	ENSG00000011590	C2H2 ZF	RARG_ZBTB32	homology	1	1	1
RARG	ENSG00000172819	Nuclear receptor	ZBTB16	ENSG00000109906	C2H2 ZF	RARG_ZBTB16	homology	1	1	1
NR1D2	ENSG00000174738	Nuclear receptor	ZBTB32	ENSG00000011590	C2H2 ZF	NR1D2_ZBTB32	homology	1	1	1
TP53	ENSG00000141510	p53	YY1	ENSG00000100811	C2H2 ZF	TP53_YY1	BioGRID evidence >2	1	1	1
TP53	ENSG00000141510	p53	ZBTB49	ENSG00000168826	C2H2 ZF	TP53_ZBTB49	BioGRID evidence >2	1	1	0
RELA	ENSG00000173039	Rel	ZFP91	ENSG00000186660	C2H2 ZF	RELA_ZFP91	BioGRID evidence >2	1	1	1
SMAD4	ENSG00000141646	SMAD	YY1	ENSG00000100811	C2H2 ZF	SMAD4_YY1	BioGRID evidence >2	1	0	0
BCL6	ENSG00000113916	C2H2 ZF	ZBTB16	ENSG00000109906	C2H2 ZF	BCL6_ZBTB16	LitBM	1	0	0
CEBPZ	ENSG00000115816	Unknown	KLF6	ENSG00000067082	C2H2 ZF	CEBPZ_KLF6	homology	0	0	0
STAT3	ENSG00000168610	STAT	ZNF281	ENSG00000162702	C2H2 ZF	STAT3_ZNF281	LitBM	1	1	0
MECP2	ENSG00000169057	MBD; AT hook	YY1	ENSG00000100811	C2H2 ZF	MECP2_YY1	LitBM	0	0	0
AR	ENSG00000169083	Nuclear receptor	GLI3	ENSG00000106571	C2H2 ZF	AR_GLI3	BioGRID evidence >2	0	0	0
CEBPB	ENSG00000172216	bZIP	KLF5	ENSG00000102554	C2H2 ZF	CEBPB_KLF5	LitBM	0	0	0
CEBPB	ENSG00000172216	bZIP	EGR1	ENSG00000120738	C2H2 ZF	CEBPB_EGR1	LitBM	0	0	0
HIC1	ENSG00000177374	C2H2 ZF	MECOM	ENSG00000085276	C2H2 ZF	HIC1_MECOM	LitBM	0	0	0
SP1	ENSG00000185591	C2H2 ZF	YY1	ENSG00000100811	C2H2 ZF	SP1_YY1	BioGRID evidence >2	0	0	0
IKZF1	ENSG00000185811	C2H2 ZF	IKZF5	ENSG00000095574	C2H2 ZF	IKZF1_IKZF5	LitBM	1	1	0
IKZF1	ENSG00000185811	C2H2 ZF	IKZF4	ENSG00000123411	C2H2 ZF	IKZF1_IKZF4	LitBM	1	1	0
IKZF1	ENSG00000185811	C2H2 ZF	IKZF3	ENSG00000161405	C2H2 ZF	IKZF1_IKZF3	BioGRID evidence >2	1	1	0
ZNF397	ENSG00000186812	C2H2 ZF	ZNF446	ENSG00000083838	C2H2 ZF	ZNF397_ZNF446	LitBM	1	1	0
CEBPA	ENSG00000245848	bZIP	KLF5	ENSG00000102554	C2H2 ZF	CEBPA_KLF5	BioGRID evidence >2	0	0	0
BPTF	ENSG00000171634	Unknown	MAZ	ENSG00000103495	C2H2 ZF	BPTF_MAZ	LitBM	0	0	0
ZBTB17	ENSG00000116809	C2H2 ZF	ZBTB49	ENSG00000168826	C2H2 ZF	ZBTB17_ZBTB49	LitBM	0	0	0
GATA4	ENSG00000136574	GATA	ZFPM2	ENSG00000169946	C2H2 ZF	GATA4_ZFPM2	LitBM	0	0	0
KLF6	ENSG00000067082	C2H2 ZF	NFYA	ENSG00000001167	CBF/NF-Y	KLF6_NFYA	homology	1	1	1
MAX	ENSG00000125952	bHLH	TFDP1	ENSG00000198176	E2F	MAX_TFDP1	BioGRID evidence >2	1	1	1
E2F1	ENSG00000101412	E2F	TFDP2	ENSG00000114126	E2F	E2F1_TFDP2	LitBM	0	0	0
E2F1	ENSG00000101412	E2F	TFDP1	ENSG00000198176	E2F	E2F1_TFDP1	LitBM	1	1	0
E2F6	ENSG00000169016	E2F	TFDP2	ENSG00000114126	E2F	E2F6_TFDP2	BioGRID evidence >2	1	1	1
E2F6	ENSG00000169016	E2F	TFDP1	ENSG00000198176	E2F	E2F6_TFDP1	BioGRID evidence >2	1	1	0
E2F4	ENSG00000205250	E2F	TFDP2	ENSG00000114126	E2F	E2F4_TFDP2	LitBM	0	0	0
E2F4	ENSG00000205250	E2F	TFDP1	ENSG00000198176	E2F	E2F4_TFDP1	LitBM	1	0	0
E2F2	ENSG00000282899	E2F	TFDP1	ENSG00000198176	E2F	E2F2_TFDP1	BioGRID evidence >2	1	1	1
HESX1	ENSG00000163666	Homeodomain	TFDP2	ENSG00000114126	E2F	HESX1_TFDP2	homology	1	1	1
HESX1	ENSG00000163666	Homeodomain	TFDP1	ENSG00000198176	E2F	HESX1_TFDP1	homology	1	1	1
PBX1	ENSG00000185630	Homeodomain	TFDP2	ENSG00000114126	E2F	PBX1_TFDP2	homology	1	1	0
SMAD5	ENSG00000113658	SMAD	TFDP2	ENSG00000114126	E2F	SMAD5_TFDP2	homology	1	1	0
SMAD5	ENSG00000113658	SMAD	TFDP1	ENSG00000198176	E2F	SMAD5_TFDP1	homology	1	1	1
SMAD1	ENSG00000170365	SMAD	TFDP2	ENSG00000114126	E2F	SMAD1_TFDP2	homology	1	1	1
SMAD1	ENSG00000170365	SMAD	TFDP1	ENSG00000198176	E2F	SMAD1_TFDP1	homology	1	1	1
E2F3	ENSG00000112242	E2F	TFDP1	ENSG00000198176	E2F	E2F3_TFDP1	BioGRID evidence >2	1	1	0
E2F5	ENSG00000133740	E2F	TFDP1	ENSG00000198176	E2F	E2F5_TFDP1	LitBM	0	0	0
PCGF6	ENSG00000156374	Unknown	TFDP1	ENSG00000198176	E2F	PCGF6_TFDP1	BioGRID evidence >2	0	0	0
ERG	ENSG00000157554	Ets	ETS2	ENSG00000157557	Ets	ERG_ETS2	LitBM	1	1	0
ESR1	ENSG00000091831	Nuclear receptor	GATA3	ENSG00000107485	GATA	ESR1_GATA3	LitBM	1	1	1
CENPX	ENSG00000169689	Unknown	GATA1	ENSG00000102145	GATA	CENPX_GATA1	homology	1	1	0
FLI1	ENSG00000151702	Ets	GATA1	ENSG00000102145	GATA	FLI1_GATA1	LitBM	1	1	0
SHOX	ENSG00000185960	Homeodomain	SOX6	ENSG00000110693	HMG/Sox	SHOX_SOX6	LitBM	1	1	1
SHOX	ENSG00000185960	Homeodomain	SOX5	ENSG00000134532	HMG/Sox	SHOX_SOX5	LitBM	1	1	1
ESR1	ENSG00000091831	Nuclear receptor	SOX10	ENSG00000100146	HMG/Sox	ESR1_SOX10	homology	1	1	1
PRDM2	ENSG00000116731	C2H2 ZF	SOX10	ENSG00000100146	HMG/Sox	PRDM2_SOX10	homology	1	1	0
PAX3	ENSG00000135903	Homeodomain; Paired box	SOX10	ENSG00000100146	HMG/Sox	PAX3_SOX10	LitBM	0	0	0
POU3F2	ENSG00000184486	Homeodomain; POU	SOX10	ENSG00000100146	HMG/Sox	POU3F2_SOX10	LitBM	0	0	0
OLIG1	ENSG00000184221	bHLH	SOX6	ENSG00000110693	HMG/Sox	OLIG1_SOX6	homology	0	0	0
OLIG1	ENSG00000184221	bHLH	SOX5	ENSG00000134532	HMG/Sox	OLIG1_SOX5	homology	0	0	0
MLX	ENSG00000108788	bHLH	MSX1	ENSG00000163132	Homeodomain	MLX_MSX1	homology	1	0	0
MYOG	ENSG00000122180	bHLH	PBX1	ENSG00000185630	Homeodomain	MYOG_PBX1	homology	1	1	1
IKZF5	ENSG00000095574	C2H2 ZF	LMX1A	ENSG00000162761	Homeodomain	IKZF5_LMX1A	homology	1	1	0
IKZF4	ENSG00000123411	C2H2 ZF	LMX1A	ENSG00000162761	Homeodomain	IKZF4_LMX1A	homology	1	1	0
E2F1	ENSG00000101412	E2F	HOXC8	ENSG00000037965	Homeodomain	E2F1_HOXC8	homology	1	1	1
E2F1	ENSG00000101412	E2F	HOXB7	ENSG00000260027	Homeodomain	E2F1_HOXB7	homology	1	1	1
E2F4	ENSG00000205250	E2F	HOXC8	ENSG00000037965	Homeodomain	E2F4_HOXC8	homology	1	1	1
E2F4	ENSG00000205250	E2F	HOXB7	ENSG00000260027	Homeodomain	E2F4_HOXB7	homology	1	1	1
FOXP3	ENSG00000049768	Forkhead	LMX1A	ENSG00000162761	Homeodomain	FOXP3_LMX1A	homology	1	1	1
DLX2	ENSG00000115844	Homeodomain	MSX1	ENSG00000163132	Homeodomain	DLX2_MSX1	LitBM	1	1	1
HESX1	ENSG00000163666	Homeodomain	HOXC8	ENSG00000037965	Homeodomain	HESX1_HOXC8	homology	1	0	0
HESX1	ENSG00000163666	Homeodomain	HOXB7	ENSG00000260027	Homeodomain	HESX1_HOXB7	homology	1	1	1
HOXB7	ENSG00000260027	Homeodomain	PBX1	ENSG00000185630	Homeodomain	HOXB7_PBX1	LitBM	1	1	1
HNF4A	ENSG00000101076	Nuclear receptor	ISL1	ENSG00000016082	Homeodomain	HNF4A_ISL1	BioGRID evidence >2	1	1	1
HOXB1	ENSG00000120094	Homeodomain	PBX1	ENSG00000185630	Homeodomain	HOXB1_PBX1	LitBM	0	0	0
E2F5	ENSG00000133740	E2F	HOXC8	ENSG00000037965	Homeodomain	E2F5_HOXC8	homology	0	0	0
MEIS2	ENSG00000134138	Homeodomain	PBX1	ENSG00000185630	Homeodomain	MEIS2_PBX1	LitBM	0	0	0
IKZF1	ENSG00000185811	C2H2 ZF	LMX1A	ENSG00000162761	Homeodomain	IKZF1_LMX1A	homology	1	1	0
HMGA1	ENSG00000137309	AT hook	POU2F2	ENSG00000028277	Homeodomain; POU	HMGA1_POU2F2	LitBM	0	0	0
ATF4	ENSG00000128272	bZIP	POU2F2	ENSG00000028277	Homeodomain; POU	ATF4_POU2F2	homology	1	1	1
JUNB	ENSG00000171223	bZIP	POU2F2	ENSG00000028277	Homeodomain; POU	JUNB_POU2F2	homology	1	1	1
JUN	ENSG00000177606	bZIP	POU2F2	ENSG00000028277	Homeodomain; POU	JUN_POU2F2	homology	0	0	0
GATA2	ENSG00000179348	GATA	POU1F1	ENSG00000064835	Homeodomain; POU	GATA2_POU1F1	BioGRID evidence >2	1	1	1
NR3C1	ENSG00000113580	Nuclear receptor	POU2F2	ENSG00000028277	Homeodomain; POU	NR3C1_POU2F2	BioGRID evidence >2	0	0	0
NR0B1	ENSG00000169297	Unknown	POU5F1	ENSG00000204531	Homeodomain; POU	NR0B1_POU5F1	BioGRID evidence >2	1	1	1
PITX1	ENSG00000069011	Homeodomain	POU1F1	ENSG00000064835	Homeodomain; POU	PITX1_POU1F1	LitBM	1	0	0
IRF1	ENSG00000125347	IRF	IRF9	ENSG00000213928	IRF	IRF1_IRF9	LitBM	1	0	0
NCOA1	ENSG00000084676	bHLH	SRF	ENSG00000112658	MADS box	NCOA1_SRF	LitBM	0	0	0
MYOG	ENSG00000122180	bHLH	SRF	ENSG00000112658	MADS box	MYOG_SRF	LitBM	0	0	0
ATF6	ENSG00000118217	bZIP	SRF	ENSG00000112658	MADS box	ATF6_SRF	LitBM	0	0	0
NFYA	ENSG00000001167	CBF/NF-Y	SRF	ENSG00000112658	MADS box	NFYA_SRF	LitBM	1	1	1
HOXB7	ENSG00000260027	Homeodomain	SRF	ENSG00000112658	MADS box	HOXB7_SRF	homology	0	0	0
RARB	ENSG00000077092	Nuclear receptor	SRF	ENSG00000112658	MADS box	RARB_SRF	homology	0	0	0
RARA	ENSG00000131759	Nuclear receptor	SRF	ENSG00000112658	MADS box	RARA_SRF	LitBM	1	1	1
RXRG	ENSG00000143171	Nuclear receptor	SRF	ENSG00000112658	MADS box	RXRG_SRF	LitBM	0	0	0
RARG	ENSG00000172819	Nuclear receptor	SRF	ENSG00000112658	MADS box	RARG_SRF	homology	0	0	0
RXRA	ENSG00000186350	Nuclear receptor	SRF	ENSG00000112658	MADS box	RXRA_SRF	homology	0	0	0
MYOD1	ENSG00000129152	bHLH	SRF	ENSG00000112658	MADS box	MYOD1_SRF	LitBM	0	0	0
ELK4	ENSG00000158711	Ets	SRF	ENSG00000112658	MADS box	ELK4_SRF	LitBM	0	0	0
CEBPB	ENSG00000172216	bZIP	SRF	ENSG00000112658	MADS box	CEBPB_SRF	LitBM	0	0	0
GATA4	ENSG00000136574	GATA	SRF	ENSG00000112658	MADS box	GATA4_SRF	BioGRID evidence >2	0	0	0
HIF1A	ENSG00000100644	bHLH	MBD2	ENSG00000134046	MBD	HIF1A_MBD2	homology	1	1	1
NCOA3	ENSG00000124151	bHLH	PIN1	ENSG00000127445	MBD	NCOA3_PIN1	LitBM	1	1	0
MYC	ENSG00000136997	bHLH	PIN1	ENSG00000127445	MBD	MYC_PIN1	BioGRID evidence >2	1	1	1
FOS	ENSG00000170345	bZIP	PIN1	ENSG00000127445	MBD	FOS_PIN1	BioGRID evidence >2	1	1	1
JUN	ENSG00000177606	bZIP	MBD3	ENSG00000071655	MBD	JUN_MBD3	BioGRID evidence >2	0	0	0
JUN	ENSG00000177606	bZIP	PIN1	ENSG00000127445	MBD	JUN_PIN1	BioGRID evidence >2	1	1	0
MAFF	ENSG00000185022	bZIP	MBD3	ENSG00000071655	MBD	MAFF_MBD3	homology	1	1	1
MAFF	ENSG00000185022	bZIP	MBD2	ENSG00000134046	MBD	MAFF_MBD2	homology	1	0	0
MAFG	ENSG00000197063	bZIP	MBD3	ENSG00000071655	MBD	MAFG_MBD3	homology	1	1	1
MAFG	ENSG00000197063	bZIP	MBD2	ENSG00000134046	MBD	MAFG_MBD2	homology	0	0	0
MAFK	ENSG00000198517	bZIP	MBD3	ENSG00000071655	MBD	MAFK_MBD3	homology	1	1	1
MAFK	ENSG00000198517	bZIP	MBD2	ENSG00000134046	MBD	MAFK_MBD2	homology	1	1	1
HINFP	ENSG00000172273	C2H2 ZF	MBD2	ENSG00000134046	MBD	HINFP_MBD2	LitBM	1	1	1
GATAD2A	ENSG00000167491	GATA	MBD3	ENSG00000071655	MBD	GATAD2A_MBD3	BioGRID evidence >2	0	0	0
GATAD2A	ENSG00000167491	GATA	MBD2	ENSG00000134046	MBD	GATAD2A_MBD2	BioGRID evidence >2	1	1	1
MBD2	ENSG00000134046	MBD	MBD3	ENSG00000071655	MBD	MBD2_MBD3	LitBM	1	1	1
BACH2	ENSG00000112182	bZIP	MBD2	ENSG00000134046	MBD	BACH2_MBD2	homology	0	0	0
BCL6	ENSG00000113916	C2H2 ZF	PIN1	ENSG00000127445	MBD	BCL6_PIN1	BioGRID evidence >2	1	0	0
BCL11B	ENSG00000127152	C2H2 ZF	MBD3	ENSG00000071655	MBD	BCL11B_MBD3	BioGRID evidence >2	0	0	0
BACH1	ENSG00000156273	bZIP	MBD2	ENSG00000134046	MBD	BACH1_MBD2	homology	1	0	0
GATAD2B	ENSG00000261992	GATA	MBD3	ENSG00000071655	MBD	GATAD2B_MBD3	BioGRID evidence >2	0	0	0
GATAD2B	ENSG00000261992	GATA	MBD2	ENSG00000134046	MBD	GATAD2B_MBD2	BioGRID evidence >2	0	0	0
GLI1	ENSG00000111087	C2H2 ZF	PIN1	ENSG00000127445	MBD	GLI1_PIN1	BioGRID evidence >2	0	0	0
FOS	ENSG00000170345	bZIP	MTERF4	ENSG00000122085	mTERF	FOS_MTERF4	LitBM	1	1	1
ARID5A	ENSG00000196843	ARID/BRIGHT	ESR1	ENSG00000091831	Nuclear receptor	ARID5A_ESR1	LitBM	1	1	1
HMGA1	ENSG00000137309	AT hook	RARB	ENSG00000077092	Nuclear receptor	HMGA1_RARB	homology	1	1	1
HMGA1	ENSG00000137309	AT hook	RARA	ENSG00000131759	Nuclear receptor	HMGA1_RARA	LitBM	1	0	0
HMGA1	ENSG00000137309	AT hook	PPARG	ENSG00000132170	Nuclear receptor	HMGA1_PPARG	LitBM	1	1	0
HMGA1	ENSG00000137309	AT hook	RARG	ENSG00000172819	Nuclear receptor	HMGA1_RARG	homology	1	1	1
NCOA1	ENSG00000084676	bHLH	NR1H4	ENSG00000012504	Nuclear receptor	NCOA1_NR1H4	LitBM	1	1	1
NCOA1	ENSG00000084676	bHLH	NR1H3	ENSG00000025434	Nuclear receptor	NCOA1_NR1H3	LitBM	1	1	1
NCOA1	ENSG00000084676	bHLH	VDR	ENSG00000111424	Nuclear receptor	NCOA1_VDR	LitBM	1	1	1
NCOA1	ENSG00000084676	bHLH	PPARD	ENSG00000112033	Nuclear receptor	NCOA1_PPARD	LitBM	1	1	1
NCOA1	ENSG00000084676	bHLH	NR3C1	ENSG00000113580	Nuclear receptor	NCOA1_NR3C1	LitBM	1	1	1
NCOA1	ENSG00000084676	bHLH	THRA	ENSG00000126351	Nuclear receptor	NCOA1_THRA	LitBM	1	1	1
NCOA1	ENSG00000084676	bHLH	RARA	ENSG00000131759	Nuclear receptor	NCOA1_RARA	LitBM	1	1	1
NCOA1	ENSG00000084676	bHLH	PPARG	ENSG00000132170	Nuclear receptor	NCOA1_PPARG	LitBM	1	1	1
NCOA1	ENSG00000084676	bHLH	RXRG	ENSG00000143171	Nuclear receptor	NCOA1_RXRG	homology	1	1	1
NCOA1	ENSG00000084676	bHLH	NR1I3	ENSG00000143257	Nuclear receptor	NCOA1_NR1I3	LitBM	1	1	1
NCOA1	ENSG00000084676	bHLH	NR1I2	ENSG00000144852	Nuclear receptor	NCOA1_NR1I2	LitBM	1	1	1
NCOA1	ENSG00000084676	bHLH	THRB	ENSG00000151090	Nuclear receptor	NCOA1_THRB	LitBM	1	1	1
NCOA1	ENSG00000084676	bHLH	RARG	ENSG00000172819	Nuclear receptor	NCOA1_RARG	LitBM	1	1	1
NCOA1	ENSG00000084676	bHLH	RXRA	ENSG00000186350	Nuclear receptor	NCOA1_RXRA	LitBM	1	1	1
NCOA1	ENSG00000084676	bHLH	PPARA	ENSG00000186951	Nuclear receptor	NCOA1_PPARA	LitBM	1	1	1
HIF1A	ENSG00000100644	bHLH	HNF4A	ENSG00000101076	Nuclear receptor	HIF1A_HNF4A	BioGRID evidence >2	1	1	1
NCOA3	ENSG00000124151	bHLH	RARB	ENSG00000077092	Nuclear receptor	NCOA3_RARB	homology	1	1	1
NCOA3	ENSG00000124151	bHLH	VDR	ENSG00000111424	Nuclear receptor	NCOA3_VDR	LitBM	1	1	0
NCOA3	ENSG00000124151	bHLH	NR3C1	ENSG00000113580	Nuclear receptor	NCOA3_NR3C1	BioGRID evidence >2	1	1	0
NCOA3	ENSG00000124151	bHLH	THRA	ENSG00000126351	Nuclear receptor	NCOA3_THRA	homology	1	1	1
NCOA3	ENSG00000124151	bHLH	RARA	ENSG00000131759	Nuclear receptor	NCOA3_RARA	LitBM	1	1	0
NCOA3	ENSG00000124151	bHLH	PPARG	ENSG00000132170	Nuclear receptor	NCOA3_PPARG	LitBM	1	1	0
NCOA3	ENSG00000124151	bHLH	THRB	ENSG00000151090	Nuclear receptor	NCOA3_THRB	LitBM	1	1	0
NCOA3	ENSG00000124151	bHLH	RARG	ENSG00000172819	Nuclear receptor	NCOA3_RARG	homology	1	1	1
NCOA3	ENSG00000124151	bHLH	RXRA	ENSG00000186350	Nuclear receptor	NCOA3_RXRA	BioGRID evidence >2	1	1	0
ARNTL	ENSG00000133794	bHLH	RORC	ENSG00000143365	Nuclear receptor	ARNTL_RORC	LitBM	1	1	1
CLOCK	ENSG00000134852	bHLH	RARB	ENSG00000077092	Nuclear receptor	CLOCK_RARB	homology	0	0	0
CLOCK	ENSG00000134852	bHLH	RARA	ENSG00000131759	Nuclear receptor	CLOCK_RARA	LitBM	1	1	0
CLOCK	ENSG00000134852	bHLH	RORC	ENSG00000143365	Nuclear receptor	CLOCK_RORC	LitBM	0	0	0
CLOCK	ENSG00000134852	bHLH	RARG	ENSG00000172819	Nuclear receptor	CLOCK_RARG	homology	1	1	0
MYC	ENSG00000136997	bHLH	VDR	ENSG00000111424	Nuclear receptor	MYC_VDR	BioGRID evidence >2	1	1	1
ARNT	ENSG00000143437	bHLH	HNF4A	ENSG00000101076	Nuclear receptor	ARNT_HNF4A	BioGRID evidence >2	1	1	1
KLF5	ENSG00000102554	C2H2 ZF	RARA	ENSG00000131759	Nuclear receptor	KLF5_RARA	BioGRID evidence >2	0	0	0
KLF5	ENSG00000102554	C2H2 ZF	PPARG	ENSG00000132170	Nuclear receptor	KLF5_PPARG	LitBM	1	1	0
KLF5	ENSG00000102554	C2H2 ZF	RXRA	ENSG00000186350	Nuclear receptor	KLF5_RXRA	BioGRID evidence >2	1	1	0
IRX4	ENSG00000113430	Homeodomain	RARB	ENSG00000077092	Nuclear receptor	IRX4_RARB	homology	1	1	1
IRX4	ENSG00000113430	Homeodomain	RARA	ENSG00000131759	Nuclear receptor	IRX4_RARA	LitBM	1	1	0
IRX4	ENSG00000113430	Homeodomain	RARG	ENSG00000172819	Nuclear receptor	IRX4_RARG	homology	1	1	1
NR1H4	ENSG00000012504	Nuclear receptor	RXRG	ENSG00000143171	Nuclear receptor	NR1H4_RXRG	homology	1	1	1
NR1H4	ENSG00000012504	Nuclear receptor	RXRA	ENSG00000186350	Nuclear receptor	NR1H4_RXRA	LitBM	1	1	1
NR1H3	ENSG00000025434	Nuclear receptor	RXRG	ENSG00000143171	Nuclear receptor	NR1H3_RXRG	homology	1	1	1
NR1H3	ENSG00000025434	Nuclear receptor	RXRA	ENSG00000186350	Nuclear receptor	NR1H3_RXRA	LitBM	1	1	1
NR1H3	ENSG00000025434	Nuclear receptor	PPARA	ENSG00000186951	Nuclear receptor	NR1H3_PPARA	BioGRID evidence >2	1	1	1
RARB	ENSG00000077092	Nuclear receptor	RXRA	ENSG00000186350	Nuclear receptor	RARB_RXRA	homology	1	1	1
ESR1	ENSG00000091831	Nuclear receptor	ESR2	ENSG00000140009	Nuclear receptor	ESR1_ESR2	LitBM	1	1	1
ESR1	ENSG00000091831	Nuclear receptor	ESRRA	ENSG00000173153	Nuclear receptor	ESR1_ESRRA	BioGRID evidence >2	1	1	1
ESR1	ENSG00000091831	Nuclear receptor	NR2F1	ENSG00000175745	Nuclear receptor	ESR1_NR2F1	LitBM	0	0	0
ESR1	ENSG00000091831	Nuclear receptor	NR2F2	ENSG00000185551	Nuclear receptor	ESR1_NR2F2	homology	1	1	1
HNF4A	ENSG00000101076	Nuclear receptor	NR1I2	ENSG00000144852	Nuclear receptor	HNF4A_NR1I2	LitBM	1	1	1
HNF4A	ENSG00000101076	Nuclear receptor	NR2C2	ENSG00000177463	Nuclear receptor	HNF4A_NR2C2	LitBM	1	1	1
PPARD	ENSG00000112033	Nuclear receptor	RXRG	ENSG00000143171	Nuclear receptor	PPARD_RXRG	LitBM	1	1	1
PPARD	ENSG00000112033	Nuclear receptor	RXRA	ENSG00000186350	Nuclear receptor	PPARD_RXRA	LitBM	1	1	1
NR2C1	ENSG00000120798	Nuclear receptor	NR2C2	ENSG00000177463	Nuclear receptor	NR2C1_NR2C2	BioGRID evidence >2	1	1	1
NR4A1	ENSG00000123358	Nuclear receptor	RXRG	ENSG00000143171	Nuclear receptor	NR4A1_RXRG	homology	1	1	1
NR4A1	ENSG00000123358	Nuclear receptor	RXRA	ENSG00000186350	Nuclear receptor	NR4A1_RXRA	LitBM	1	1	0
NR1H2	ENSG00000131408	Nuclear receptor	RXRG	ENSG00000143171	Nuclear receptor	NR1H2_RXRG	LitBM	1	1	1
NR1H2	ENSG00000131408	Nuclear receptor	RXRA	ENSG00000186350	Nuclear receptor	NR1H2_RXRA	LitBM	1	1	0
RARA	ENSG00000131759	Nuclear receptor	RXRG	ENSG00000143171	Nuclear receptor	RARA_RXRG	LitBM	1	1	1
RARA	ENSG00000131759	Nuclear receptor	RXRA	ENSG00000186350	Nuclear receptor	RARA_RXRA	LitBM	1	1	1
PPARG	ENSG00000132170	Nuclear receptor	RXRG	ENSG00000143171	Nuclear receptor	PPARG_RXRG	homology	1	1	1
PPARG	ENSG00000132170	Nuclear receptor	RXRA	ENSG00000186350	Nuclear receptor	PPARG_RXRA	LitBM	1	1	1
RXRG	ENSG00000143171	Nuclear receptor	VDR	ENSG00000111424	Nuclear receptor	RXRG_VDR	LitBM	1	1	1
RXRG	ENSG00000143171	Nuclear receptor	THRA	ENSG00000126351	Nuclear receptor	RXRG_THRA	homology	1	1	1
RXRG	ENSG00000143171	Nuclear receptor	THRB	ENSG00000151090	Nuclear receptor	RXRG_THRB	homology	1	0	0
NR1I3	ENSG00000143257	Nuclear receptor	RXRA	ENSG00000186350	Nuclear receptor	NR1I3_RXRA	BioGRID evidence >2	1	1	0
NR1I2	ENSG00000144852	Nuclear receptor	RXRG	ENSG00000143171	Nuclear receptor	NR1I2_RXRG	homology	1	1	1
NR1I2	ENSG00000144852	Nuclear receptor	RXRA	ENSG00000186350	Nuclear receptor	NR1I2_RXRA	LitBM	1	1	0
NR4A2	ENSG00000153234	Nuclear receptor	RXRG	ENSG00000143171	Nuclear receptor	NR4A2_RXRG	homology	1	1	1
NR4A2	ENSG00000153234	Nuclear receptor	RXRA	ENSG00000186350	Nuclear receptor	NR4A2_RXRA	LitBM	1	1	0
HNF4G	ENSG00000164749	Nuclear receptor	NR1I2	ENSG00000144852	Nuclear receptor	HNF4G_NR1I2	homology	1	1	0
HNF4G	ENSG00000164749	Nuclear receptor	NR2C2	ENSG00000177463	Nuclear receptor	HNF4G_NR2C2	homology	1	1	1
RARG	ENSG00000172819	Nuclear receptor	RXRG	ENSG00000143171	Nuclear receptor	RARG_RXRG	homology	1	1	1
RARG	ENSG00000172819	Nuclear receptor	RXRA	ENSG00000186350	Nuclear receptor	RARG_RXRA	homology	1	1	1
ESRRA	ENSG00000173153	Nuclear receptor	ESRRG	ENSG00000196482	Nuclear receptor	ESRRA_ESRRG	LitBM	1	1	0
NR2F1	ENSG00000175745	Nuclear receptor	NR3C1	ENSG00000113580	Nuclear receptor	NR2F1_NR3C1	homology	1	1	1
NR2F1	ENSG00000175745	Nuclear receptor	NR2F2	ENSG00000185551	Nuclear receptor	NR2F1_NR2F2	homology	0	0	0
NR2F2	ENSG00000185551	Nuclear receptor	NR3C1	ENSG00000113580	Nuclear receptor	NR2F2_NR3C1	LitBM	1	1	0
RXRA	ENSG00000186350	Nuclear receptor	VDR	ENSG00000111424	Nuclear receptor	RXRA_VDR	LitBM	1	1	1
RXRA	ENSG00000186350	Nuclear receptor	THRA	ENSG00000126351	Nuclear receptor	RXRA_THRA	LitBM	1	1	1
RXRA	ENSG00000186350	Nuclear receptor	RXRG	ENSG00000143171	Nuclear receptor	RXRA_RXRG	homology	1	1	1
RXRA	ENSG00000186350	Nuclear receptor	THRB	ENSG00000151090	Nuclear receptor	RXRA_THRB	LitBM	1	0	0
PPARA	ENSG00000186951	Nuclear receptor	RXRG	ENSG00000143171	Nuclear receptor	PPARA_RXRG	LitBM	1	1	0
PPARA	ENSG00000186951	Nuclear receptor	RXRA	ENSG00000186350	Nuclear receptor	PPARA_RXRA	homology	1	1	1
RELA	ENSG00000173039	Rel	RXRG	ENSG00000143171	Nuclear receptor	RELA_RXRG	homology	1	1	1
RELA	ENSG00000173039	Rel	RXRA	ENSG00000186350	Nuclear receptor	RELA_RXRA	LitBM	1	1	1
SMAD3	ENSG00000166949	SMAD	VDR	ENSG00000111424	Nuclear receptor	SMAD3_VDR	LitBM	1	1	1
NR0B1	ENSG00000169297	Unknown	PPARG	ENSG00000132170	Nuclear receptor	NR0B1_PPARG	LitBM	1	1	1
AHR	ENSG00000106546	bHLH	ESR1	ENSG00000091831	Nuclear receptor	AHR_ESR1	BioGRID evidence >2	0	0	0
FOXO3	ENSG00000118689	Forkhead	VDR	ENSG00000111424	Nuclear receptor	FOXO3_VDR	BioGRID evidence >2	1	1	0
CENPB	ENSG00000125817	CENPB	NR3C1	ENSG00000113580	Nuclear receptor	CENPB_NR3C1	LitBM	1	1	0
BCL11B	ENSG00000127152	C2H2 ZF	NR2F1	ENSG00000175745	Nuclear receptor	BCL11B_NR2F1	LitBM	0	0	0
BCL11B	ENSG00000127152	C2H2 ZF	NR2F2	ENSG00000185551	Nuclear receptor	BCL11B_NR2F2	homology	0	0	0
NCOA2	ENSG00000140396	bHLH	RARB	ENSG00000077092	Nuclear receptor	NCOA2_RARB	homology	0	0	0
NCOA2	ENSG00000140396	bHLH	VDR	ENSG00000111424	Nuclear receptor	NCOA2_VDR	LitBM	0	0	0
NCOA2	ENSG00000140396	bHLH	PPARD	ENSG00000112033	Nuclear receptor	NCOA2_PPARD	LitBM	0	0	0
NCOA2	ENSG00000140396	bHLH	NR3C1	ENSG00000113580	Nuclear receptor	NCOA2_NR3C1	LitBM	0	0	0
NCOA2	ENSG00000140396	bHLH	THRA	ENSG00000126351	Nuclear receptor	NCOA2_THRA	homology	0	0	0
NCOA2	ENSG00000140396	bHLH	RARA	ENSG00000131759	Nuclear receptor	NCOA2_RARA	LitBM	0	0	0
NCOA2	ENSG00000140396	bHLH	PPARG	ENSG00000132170	Nuclear receptor	NCOA2_PPARG	LitBM	0	0	0
NCOA2	ENSG00000140396	bHLH	RXRG	ENSG00000143171	Nuclear receptor	NCOA2_RXRG	homology	0	0	0
NCOA2	ENSG00000140396	bHLH	THRB	ENSG00000151090	Nuclear receptor	NCOA2_THRB	LitBM	0	0	0
NCOA2	ENSG00000140396	bHLH	RARG	ENSG00000172819	Nuclear receptor	NCOA2_RARG	homology	0	0	0
NCOA2	ENSG00000140396	bHLH	RXRA	ENSG00000186350	Nuclear receptor	NCOA2_RXRA	LitBM	0	0	0
NCOA2	ENSG00000140396	bHLH	PPARA	ENSG00000186951	Nuclear receptor	NCOA2_PPARA	LitBM	0	0	0
AR	ENSG00000169083	Nuclear receptor	NR2C1	ENSG00000120798	Nuclear receptor	AR_NR2C1	LitBM	0	0	0
AR	ENSG00000169083	Nuclear receptor	NR2C2	ENSG00000177463	Nuclear receptor	AR_NR2C2	LitBM	0	0	0
CEBPB	ENSG00000172216	bZIP	ESR1	ENSG00000091831	Nuclear receptor	CEBPB_ESR1	BioGRID evidence >2	0	0	0
CEBPB	ENSG00000172216	bZIP	NR3C1	ENSG00000113580	Nuclear receptor	CEBPB_NR3C1	LitBM	0	0	0
RXRB	ENSG00000235712	Nuclear receptor	VDR	ENSG00000111424	Nuclear receptor	RXRB_VDR	LitBM	1	0	0
RXRB	ENSG00000235712	Nuclear receptor	THRA	ENSG00000126351	Nuclear receptor	RXRB_THRA	homology	1	1	0
RXRB	ENSG00000235712	Nuclear receptor	RXRG	ENSG00000143171	Nuclear receptor	RXRB_RXRG	homology	1	0	0
RXRB	ENSG00000235712	Nuclear receptor	THRB	ENSG00000151090	Nuclear receptor	RXRB_THRB	homology	1	0	0
NPAS2	ENSG00000170485	bHLH	RARB	ENSG00000077092	Nuclear receptor	NPAS2_RARB	homology	0	0	0
EPAS1	ENSG00000116016	bHLH	ESR1	ENSG00000091831	Nuclear receptor	EPAS1_ESR1	BioGRID evidence >2	0	0	0
NR2F6	ENSG00000160113	Nuclear receptor	THRA	ENSG00000126351	Nuclear receptor	NR2F6_THRA	homology	0	0	0
NPAS2	ENSG00000170485	bHLH	RARA	ENSG00000131759	Nuclear receptor	NPAS2_RARA	LitBM	0	0	0
NPAS2	ENSG00000170485	bHLH	RXRG	ENSG00000143171	Nuclear receptor	NPAS2_RXRG	homology	0	0	0
NR2F6	ENSG00000160113	Nuclear receptor	THRB	ENSG00000151090	Nuclear receptor	NR2F6_THRB	LitBM	0	0	0
NPAS2	ENSG00000170485	bHLH	RARG	ENSG00000172819	Nuclear receptor	NPAS2_RARG	homology	0	0	0
BCL11A	ENSG00000119866	C2H2 ZF	NR2F1	ENSG00000175745	Nuclear receptor	BCL11A_NR2F1	LitBM	0	0	0
BCL11A	ENSG00000119866	C2H2 ZF	NR2F2	ENSG00000185551	Nuclear receptor	BCL11A_NR2F2	LitBM	0	0	0
NPAS2	ENSG00000170485	bHLH	RXRA	ENSG00000186350	Nuclear receptor	NPAS2_RXRA	LitBM	0	0	0
TFAP2A	ENSG00000137203	AP-2	TP53	ENSG00000141510	p53	TFAP2A_TP53	LitBM	1	1	0
NCOA1	ENSG00000084676	bHLH	TP53	ENSG00000141510	p53	NCOA1_TP53	LitBM	1	1	1
HIF1A	ENSG00000100644	bHLH	TP53	ENSG00000141510	p53	HIF1A_TP53	BioGRID evidence >2	1	1	1
MYC	ENSG00000136997	bHLH	TP53	ENSG00000141510	p53	MYC_TP53	BioGRID evidence >2	1	1	1
ATF3	ENSG00000162772	bZIP	TP63	ENSG00000073282	p53	ATF3_TP63	BioGRID evidence >2	1	1	1
ATF3	ENSG00000162772	bZIP	TP53	ENSG00000141510	p53	ATF3_TP53	LitBM	1	1	1
EGR1	ENSG00000120738	C2H2 ZF	TP53	ENSG00000141510	p53	EGR1_TP53	BioGRID evidence >2	1	1	1
NFYA	ENSG00000001167	CBF/NF-Y	TP53	ENSG00000141510	p53	NFYA_TP53	BioGRID evidence >2	1	1	1
RBPJ	ENSG00000168214	CSL	TP53	ENSG00000141510	p53	RBPJ_TP53	BioGRID evidence >2	1	1	1
E2F1	ENSG00000101412	E2F	TP53	ENSG00000141510	p53	E2F1_TP53	BioGRID evidence >2	1	1	0
TFDP1	ENSG00000198176	E2F	TP53	ENSG00000141510	p53	TFDP1_TP53	BioGRID evidence >2	1	1	1
ETS1	ENSG00000134954	Ets	TP53	ENSG00000141510	p53	ETS1_TP53	BioGRID evidence >2	1	1	1
ETS2	ENSG00000157557	Ets	TP53	ENSG00000141510	p53	ETS2_TP53	BioGRID evidence >2	1	1	1
SOX4	ENSG00000124766	HMG/Sox	TP53	ENSG00000141510	p53	SOX4_TP53	BioGRID evidence >2	1	1	1
PIN1	ENSG00000127445	MBD	TP53	ENSG00000141510	p53	PIN1_TP53	LitBM	1	1	1
ESR1	ENSG00000091831	Nuclear receptor	TP53	ENSG00000141510	p53	ESR1_TP53	BioGRID evidence >2	1	1	1
NR3C1	ENSG00000113580	Nuclear receptor	TP53	ENSG00000141510	p53	NR3C1_TP53	BioGRID evidence >2	1	1	0
NR4A1	ENSG00000123358	Nuclear receptor	TP53	ENSG00000141510	p53	NR4A1_TP53	LitBM	1	1	0
PPARG	ENSG00000132170	Nuclear receptor	TP53	ENSG00000141510	p53	PPARG_TP53	BioGRID evidence >2	1	1	0
TP53	ENSG00000141510	p53	TP63	ENSG00000073282	p53	TP53_TP63	BioGRID evidence >2	1	1	0
RELA	ENSG00000173039	Rel	TP53	ENSG00000141510	p53	RELA_TP53	BioGRID evidence >2	1	1	1
SMAD3	ENSG00000166949	SMAD	TP53	ENSG00000141510	p53	SMAD3_TP53	BioGRID evidence >2	1	1	0
TBP	ENSG00000112592	TBP	TP53	ENSG00000141510	p53	TBP_TP53	LitBM	1	1	1
SMYD3	ENSG00000185420	Unknown	TP53	ENSG00000141510	p53	SMYD3_TP53	BioGRID evidence >2	1	1	0
PHF1	ENSG00000225553	Unknown	TP53	ENSG00000141510	p53	PHF1_TP53	BioGRID evidence >2	1	1	1
PATZ1	ENSG00000100105	C2H2 ZF; AT hook	TP53	ENSG00000141510	p53	PATZ1_TP53	BioGRID evidence >2	1	1	0
CREB1	ENSG00000118260	bZIP	TP53	ENSG00000141510	p53	CREB1_TP53	LitBM	1	1	0
FOXO3	ENSG00000118689	Forkhead	TP53	ENSG00000141510	p53	FOXO3_TP53	BioGRID evidence >2	1	1	0
RBCK1	ENSG00000125826	Unknown	TP53	ENSG00000141510	p53	RBCK1_TP53	BioGRID evidence >2	0	0	0
NCOA2	ENSG00000140396	bHLH	TP53	ENSG00000141510	p53	NCOA2_TP53	LitBM	0	0	0
HMGA2	ENSG00000149948	AT hook	TP53	ENSG00000141510	p53	HMGA2_TP53	BioGRID evidence >2	1	1	0
CXXC1	ENSG00000154832	CxxC	TP53	ENSG00000141510	p53	CXXC1_TP53	LitBM	1	1	0
BACH1	ENSG00000156273	bZIP	TP53	ENSG00000141510	p53	BACH1_TP53	BioGRID evidence >2	1	0	0
E4F1	ENSG00000167967	C2H2 ZF	TP53	ENSG00000141510	p53	E4F1_TP53	LitBM	1	1	0
SP1	ENSG00000185591	C2H2 ZF	TP53	ENSG00000141510	p53	SP1_TP53	BioGRID evidence >2	0	0	0
TOPORS	ENSG00000197579	Unknown	TP53	ENSG00000141510	p53	TOPORS_TP53	LitBM	0	0	0
SREBF2	ENSG00000198911	bHLH	TP53	ENSG00000141510	p53	SREBF2_TP53	LitBM	1	1	0
L3MBTL1	ENSG00000288000	C2H2 ZF	TP53	ENSG00000141510	p53	L3MBTL1_TP53	LitBM	1	1	0
KLF6	ENSG00000067082	C2H2 ZF	LCOR	ENSG00000196233	Pipsqueak	KLF6_LCOR	LitBM	1	1	1
ESR1	ENSG00000091831	Nuclear receptor	LCOR	ENSG00000196233	Pipsqueak	ESR1_LCOR	LitBM	1	1	1
AR	ENSG00000169083	Nuclear receptor	LCOR	ENSG00000196233	Pipsqueak	AR_LCOR	LitBM	0	0	0
MYC	ENSG00000136997	bHLH	RELA	ENSG00000173039	Rel	MYC_RELA	BioGRID evidence >2	1	1	1
MXD3	ENSG00000213347	bHLH	NFKB1	ENSG00000109320	Rel	MXD3_NFKB1	BioGRID evidence >2	0	0	0
ESR1	ENSG00000091831	Nuclear receptor	RELA	ENSG00000173039	Rel	ESR1_RELA	BioGRID evidence >2	1	1	1
NR3C1	ENSG00000113580	Nuclear receptor	RELA	ENSG00000173039	Rel	NR3C1_RELA	BioGRID evidence >2	1	1	0
PPARG	ENSG00000132170	Nuclear receptor	RELA	ENSG00000173039	Rel	PPARG_RELA	LitBM	1	1	0
NFKB1	ENSG00000109320	Rel	RELB	ENSG00000104856	Rel	NFKB1_RELB	LitBM	1	1	1
NFKB1	ENSG00000109320	Rel	REL	ENSG00000162924	Rel	NFKB1_REL	BioGRID evidence >2	1	1	1
NFKB1	ENSG00000109320	Rel	RELA	ENSG00000173039	Rel	NFKB1_RELA	LitBM	1	1	1
REL	ENSG00000162924	Rel	RELB	ENSG00000104856	Rel	REL_RELB	BioGRID evidence >2	1	1	1
REL	ENSG00000162924	Rel	RELA	ENSG00000173039	Rel	REL_RELA	LitBM	1	1	1
RELA	ENSG00000173039	Rel	RELB	ENSG00000104856	Rel	RELA_RELB	LitBM	1	1	1
LYL1	ENSG00000104903	bHLH	NFKB1	ENSG00000109320	Rel	LYL1_NFKB1	LitBM	0	0	0
HMGA2	ENSG00000149948	AT hook	NFKB1	ENSG00000109320	Rel	HMGA2_NFKB1	LitBM	1	1	0
CEBPB	ENSG00000172216	bZIP	RELA	ENSG00000173039	Rel	CEBPB_RELA	BioGRID evidence >2	0	0	0
HIF1A	ENSG00000100644	bHLH	SMAD3	ENSG00000166949	SMAD	HIF1A_SMAD3	BioGRID evidence >2	1	1	1
MAX	ENSG00000125952	bHLH	SMAD3	ENSG00000166949	SMAD	MAX_SMAD3	LitBM	1	1	1
MYC	ENSG00000136997	bHLH	SMAD3	ENSG00000166949	SMAD	MYC_SMAD3	LitBM	1	1	1
ATF2	ENSG00000115966	bZIP	SMAD4	ENSG00000141646	SMAD	ATF2_SMAD4	LitBM	1	1	1
ATF2	ENSG00000115966	bZIP	SMAD3	ENSG00000166949	SMAD	ATF2_SMAD3	LitBM	1	1	1
ATF3	ENSG00000162772	bZIP	SMAD3	ENSG00000166949	SMAD	ATF3_SMAD3	BioGRID evidence >2	1	1	1
FOS	ENSG00000170345	bZIP	SMAD3	ENSG00000166949	SMAD	FOS_SMAD3	LitBM	1	1	1
JUNB	ENSG00000171223	bZIP	SMAD4	ENSG00000141646	SMAD	JUNB_SMAD4	LitBM	1	1	1
JUNB	ENSG00000171223	bZIP	SMAD3	ENSG00000166949	SMAD	JUNB_SMAD3	LitBM	1	1	1
JUN	ENSG00000177606	bZIP	SMAD3	ENSG00000166949	SMAD	JUN_SMAD3	LitBM	1	1	0
MECOM	ENSG00000085276	C2H2 ZF	SMAD3	ENSG00000166949	SMAD	MECOM_SMAD3	BioGRID evidence >2	1	1	1
IKZF3	ENSG00000161405	C2H2 ZF	SMAD4	ENSG00000141646	SMAD	IKZF3_SMAD4	homology	1	1	1
IKZF3	ENSG00000161405	C2H2 ZF	SMAD3	ENSG00000166949	SMAD	IKZF3_SMAD3	homology	1	1	1
GATA2	ENSG00000179348	GATA	SMAD4	ENSG00000141646	SMAD	GATA2_SMAD4	LitBM	1	1	1
HOXC8	ENSG00000037965	Homeodomain	SMAD5	ENSG00000113658	SMAD	HOXC8_SMAD5	homology	1	1	1
HOXC8	ENSG00000037965	Homeodomain	SMAD1	ENSG00000170365	SMAD	HOXC8_SMAD1	LitBM	1	1	1
PIN1	ENSG00000127445	MBD	SMAD3	ENSG00000166949	SMAD	PIN1_SMAD3	LitBM	1	1	1
NR3C1	ENSG00000113580	Nuclear receptor	SMAD3	ENSG00000166949	SMAD	NR3C1_SMAD3	BioGRID evidence >2	1	1	0
SMAD4	ENSG00000141646	SMAD	SMAD5	ENSG00000113658	SMAD	SMAD4_SMAD5	LitBM	1	0	0
SMAD3	ENSG00000166949	SMAD	SMAD5	ENSG00000113658	SMAD	SMAD3_SMAD5	homology	1	1	1
SMAD3	ENSG00000166949	SMAD	SMAD4	ENSG00000141646	SMAD	SMAD3_SMAD4	LitBM	1	1	1
SMAD1	ENSG00000170365	SMAD	SMAD5	ENSG00000113658	SMAD	SMAD1_SMAD5	homology	1	1	1
SMAD1	ENSG00000170365	SMAD	SMAD4	ENSG00000141646	SMAD	SMAD1_SMAD4	LitBM	1	1	1
SMAD1	ENSG00000170365	SMAD	SMAD3	ENSG00000166949	SMAD	SMAD1_SMAD3	LitBM	1	1	1
SKI	ENSG00000157933	Unknown	SMAD4	ENSG00000141646	SMAD	SKI_SMAD4	LitBM	1	1	0
SKI	ENSG00000157933	Unknown	SMAD3	ENSG00000166949	SMAD	SKI_SMAD3	LitBM	1	1	0
SKI	ENSG00000157933	Unknown	SMAD1	ENSG00000170365	SMAD	SKI_SMAD1	BioGRID evidence >2	1	1	0
DACH1	ENSG00000276644	Unknown	SMAD4	ENSG00000141646	SMAD	DACH1_SMAD4	BioGRID evidence >2	1	1	1
FOXO3	ENSG00000118689	Forkhead	SMAD4	ENSG00000141646	SMAD	FOXO3_SMAD4	BioGRID evidence >2	1	1	0
FOXO3	ENSG00000118689	Forkhead	SMAD3	ENSG00000166949	SMAD	FOXO3_SMAD3	BioGRID evidence >2	1	1	0
RUNX2	ENSG00000124813	Runt	SMAD3	ENSG00000166949	SMAD	RUNX2_SMAD3	BioGRID evidence >2	1	1	0
RUNX2	ENSG00000124813	Runt	SMAD1	ENSG00000170365	SMAD	RUNX2_SMAD1	BioGRID evidence >2	1	1	0
LEF1	ENSG00000138795	HMG/Sox	SMAD3	ENSG00000166949	SMAD	LEF1_SMAD3	BioGRID evidence >2	1	1	0
FOXH1	ENSG00000160973	Forkhead	SMAD4	ENSG00000141646	SMAD	FOXH1_SMAD4	LitBM	1	1	0
FOXH1	ENSG00000160973	Forkhead	SMAD3	ENSG00000166949	SMAD	FOXH1_SMAD3	BioGRID evidence >2	1	1	0
AR	ENSG00000169083	Nuclear receptor	SMAD5	ENSG00000113658	SMAD	AR_SMAD5	homology	0	0	0
AR	ENSG00000169083	Nuclear receptor	SMAD4	ENSG00000141646	SMAD	AR_SMAD4	BioGRID evidence >2	0	0	0
AR	ENSG00000169083	Nuclear receptor	SMAD3	ENSG00000166949	SMAD	AR_SMAD3	LitBM	0	0	0
AR	ENSG00000169083	Nuclear receptor	SMAD1	ENSG00000170365	SMAD	AR_SMAD1	LitBM	0	0	0
NKX3-1	ENSG00000167034	Homeodomain	SMAD4	ENSG00000141646	SMAD	NKX3-1_SMAD4	homology	0	0	0
SKIL	ENSG00000136603	Unknown	SMAD4	ENSG00000141646	SMAD	SKIL_SMAD4	LitBM	0	0	0
NKX3-1	ENSG00000167034	Homeodomain	SMAD3	ENSG00000166949	SMAD	NKX3-1_SMAD3	homology	0	0	0
EPAS1	ENSG00000116016	bHLH	SMAD3	ENSG00000166949	SMAD	EPAS1_SMAD3	LitBM	0	0	0
SKIL	ENSG00000136603	Unknown	SMAD3	ENSG00000166949	SMAD	SKIL_SMAD3	LitBM	0	0	0
FOS	ENSG00000170345	bZIP	STAT1	ENSG00000115415	STAT	FOS_STAT1	LitBM	1	1	1
E2F1	ENSG00000101412	E2F	STAT1	ENSG00000115415	STAT	E2F1_STAT1	LitBM	1	1	0
HESX1	ENSG00000163666	Homeodomain	STAT1	ENSG00000115415	STAT	HESX1_STAT1	homology	1	0	0
SHOX	ENSG00000185960	Homeodomain	STAT5A	ENSG00000126561	STAT	SHOX_STAT5A	homology	1	1	1
IRF1	ENSG00000125347	IRF	STAT1	ENSG00000115415	STAT	IRF1_STAT1	BioGRID evidence >2	1	1	1
IRF9	ENSG00000213928	IRF	STAT1	ENSG00000115415	STAT	IRF9_STAT1	LitBM	1	1	1
PPARG	ENSG00000132170	Nuclear receptor	STAT1	ENSG00000115415	STAT	PPARG_STAT1	BioGRID evidence >2	1	1	0
PPARG	ENSG00000132170	Nuclear receptor	STAT5A	ENSG00000126561	STAT	PPARG_STAT5A	BioGRID evidence >2	1	1	0
RXRG	ENSG00000143171	Nuclear receptor	STAT1	ENSG00000115415	STAT	RXRG_STAT1	homology	1	1	1
RXRA	ENSG00000186350	Nuclear receptor	STAT1	ENSG00000115415	STAT	RXRA_STAT1	LitBM	1	1	1
RXRB	ENSG00000235712	Nuclear receptor	STAT1	ENSG00000115415	STAT	RXRB_STAT1	homology	1	1	0
OLIG1	ENSG00000184221	bHLH	STAT5A	ENSG00000126561	STAT	OLIG1_STAT5A	LitBM	0	0	0
FOS	ENSG00000170345	bZIP	TBP	ENSG00000112592	TBP	FOS_TBP	BioGRID evidence >2	1	1	1
E2F1	ENSG00000101412	E2F	TBP	ENSG00000112592	TBP	E2F1_TBP	BioGRID evidence >2	0	0	0
MSX1	ENSG00000163132	Homeodomain	TBP	ENSG00000112592	TBP	MSX1_TBP	BioGRID evidence >2	1	0	0
ESR1	ENSG00000091831	Nuclear receptor	TBP	ENSG00000112592	TBP	ESR1_TBP	BioGRID evidence >2	1	1	1
RXRG	ENSG00000143171	Nuclear receptor	TBP	ENSG00000112592	TBP	RXRG_TBP	homology	1	1	1
RXRA	ENSG00000186350	Nuclear receptor	TBP	ENSG00000112592	TBP	RXRA_TBP	LitBM	1	1	0
RELA	ENSG00000173039	Rel	TBP	ENSG00000112592	TBP	RELA_TBP	BioGRID evidence >2	1	1	1
DR1	ENSG00000117505	Unknown	TBP	ENSG00000112592	TBP	DR1_TBP	BioGRID evidence >2	1	1	1
GTF2B	ENSG00000137947	Unknown	TBP	ENSG00000112592	TBP	GTF2B_TBP	LitBM	1	1	1
SP1	ENSG00000185591	C2H2 ZF	TBP	ENSG00000112592	TBP	SP1_TBP	LitBM	0	0	0
RXRB	ENSG00000235712	Nuclear receptor	TBP	ENSG00000112592	TBP	RXRB_TBP	homology	1	1	0
DRAP1	ENSG00000175550	Unknown	TBP	ENSG00000112592	TBP	DRAP1_TBP	LitBM	0	0	0
POU3F2	ENSG00000184486	Homeodomain; POU	TBP	ENSG00000112592	TBP	POU3F2_TBP	LitBM	0	0	0
RELA	ENSG00000173039	Rel	TEAD4	ENSG00000197905	TEA	RELA_TEAD4	BioGRID evidence >2	1	1	1
HINFP	ENSG00000172273	C2H2 ZF	THAP7	ENSG00000184436	THAP finger	HINFP_THAP7	LitBM	1	1	1
NCOA3	ENSG00000124151	bHLH	PHF1	ENSG00000225553	Unknown	NCOA3_PHF1	BioGRID evidence >2	1	1	0
MYC	ENSG00000136997	bHLH	NFYC	ENSG00000066136	Unknown	MYC_NFYC	LitBM	1	1	1
ATF6	ENSG00000118217	bZIP	NFYC	ENSG00000066136	Unknown	ATF6_NFYC	LitBM	1	1	0
KLF6	ENSG00000067082	C2H2 ZF	NFYC	ENSG00000066136	Unknown	KLF6_NFYC	homology	1	1	0
GLI3	ENSG00000106571	C2H2 ZF	SKI	ENSG00000157933	Unknown	GLI3_SKI	LitBM	1	1	1
NFYA	ENSG00000001167	CBF/NF-Y	NFYC	ENSG00000066136	Unknown	NFYA_NFYC	LitBM	1	1	0
NFYA	ENSG00000001167	CBF/NF-Y	NFYB	ENSG00000120837	Unknown	NFYA_NFYB	LitBM	1	1	1
HSF2	ENSG00000025156	HSF	PCGF2	ENSG00000277258	Unknown	HSF2_PCGF2	LitBM	1	1	1
ESR1	ENSG00000091831	Nuclear receptor	SAFB	ENSG00000160633	Unknown	ESR1_SAFB	BioGRID evidence >2	1	1	1
ESR1	ENSG00000091831	Nuclear receptor	SMYD3	ENSG00000185420	Unknown	ESR1_SMYD3	BioGRID evidence >2	1	1	1
RARA	ENSG00000131759	Nuclear receptor	SKI	ENSG00000157933	Unknown	RARA_SKI	BioGRID evidence >2	1	1	1
ESR2	ENSG00000140009	Nuclear receptor	PLSCR1	ENSG00000188313	Unknown	ESR2_PLSCR1	BioGRID evidence >2	1	1	1
ESRRG	ENSG00000196482	Nuclear receptor	NR0B1	ENSG00000169297	Unknown	ESRRG_NR0B1	BioGRID evidence >2	1	1	1
LCOR	ENSG00000196233	Pipsqueak	NFYB	ENSG00000120837	Unknown	LCOR_NFYB	homology	1	1	1
DR1	ENSG00000117505	Unknown	NFYC	ENSG00000066136	Unknown	DR1_NFYC	BioGRID evidence >2	1	1	1
NFYB	ENSG00000120837	Unknown	NFYC	ENSG00000066136	Unknown	NFYB_NFYC	LitBM	1	1	1
SAFB	ENSG00000160633	Unknown	SAFB2	ENSG00000130254	Unknown	SAFB_SAFB2	LitBM	1	1	1
CENPS	ENSG00000175279	Unknown	CENPX	ENSG00000169689	Unknown	CENPS_CENPX	LitBM	1	1	1
GLI2	ENSG00000074047	C2H2 ZF	SKI	ENSG00000157933	Unknown	GLI2_SKI	LitBM	0	0	0
CEBPZ	ENSG00000115816	Unknown	NFYB	ENSG00000120837	Unknown	CEBPZ_NFYB	LitBM	0	0	0
MYB	ENSG00000118513	Myb/SANT	SKI	ENSG00000157933	Unknown	MYB_SKI	BioGRID evidence >2	1	1	0
MECP2	ENSG00000169057	MBD; AT hook	SKI	ENSG00000157933	Unknown	MECP2_SKI	BioGRID evidence >2	0	0	0
HIC1	ENSG00000177374	C2H2 ZF	PHF1	ENSG00000225553	Unknown	HIC1_PHF1	LitBM	0	0	0
HMGA1	ENSG00000137309	AT hook	POU2F1	ENSG00000143190	Homeodomain; POU	HMGA1_POU2F1	LitBM	1	1	0
HMGA1	ENSG00000137309	AT hook	PA2G4	ENSG00000170515	Unknown	HMGA1_PA2G4	LitBM	1	1	0
HMGA1	ENSG00000137309	AT hook	SP1	ENSG00000185591	C2H2 ZF	HMGA1_SP1	BioGRID evidence >2	0	0	0
ARNTL2	ENSG00000029153	bHLH	NPAS2	ENSG00000170485	bHLH	ARNTL2_NPAS2	BioGRID evidence >2	0	0	0
MXD1	ENSG00000059728	bHLH	STAT3	ENSG00000168610	STAT	MXD1_STAT3	homology	1	1	0
NCOA1	ENSG00000084676	bHLH	PGR	ENSG00000082175	Nuclear receptor	NCOA1_PGR	LitBM	0	0	0
NCOA1	ENSG00000084676	bHLH	NR5A2	ENSG00000116833	Nuclear receptor	NCOA1_NR5A2	LitBM	1	1	0
NCOA1	ENSG00000084676	bHLH	NCOA2	ENSG00000140396	bHLH	NCOA1_NCOA2	BioGRID evidence >2	0	0	0
NCOA1	ENSG00000084676	bHLH	STAT6	ENSG00000166888	STAT	NCOA1_STAT6	LitBM	1	0	0
NCOA1	ENSG00000084676	bHLH	STAT3	ENSG00000168610	STAT	NCOA1_STAT3	BioGRID evidence >2	1	1	0
NCOA1	ENSG00000084676	bHLH	RXRB	ENSG00000235712	Nuclear receptor	NCOA1_RXRB	homology	1	0	0
NCOA1	ENSG00000084676	bHLH	NR3C2	ENSG00000151623	Nuclear receptor	NCOA1_NR3C2	LitBM	1	1	0
NCOA1	ENSG00000084676	bHLH	RORA	ENSG00000069667	Nuclear receptor	NCOA1_RORA	LitBM	0	0	0
HIF1A	ENSG00000100644	bHLH	RUNX2	ENSG00000124813	Runt	HIF1A_RUNX2	BioGRID evidence >2	1	1	0
HIF1A	ENSG00000100644	bHLH	RUNX1	ENSG00000159216	Runt	HIF1A_RUNX1	BioGRID evidence >2	1	1	0
HIF1A	ENSG00000100644	bHLH	STAT3	ENSG00000168610	STAT	HIF1A_STAT3	BioGRID evidence >2	1	1	0
HIF1A	ENSG00000100644	bHLH	SP1	ENSG00000185591	C2H2 ZF	HIF1A_SP1	BioGRID evidence >2	0	0	0
MYOG	ENSG00000122180	bHLH	TCF3	ENSG00000071564	bHLH	MYOG_TCF3	LitBM	0	0	0
NCOA3	ENSG00000124151	bHLH	PGR	ENSG00000082175	Nuclear receptor	NCOA3_PGR	BioGRID evidence >2	0	0	0
NCOA3	ENSG00000124151	bHLH	NKX2-1	ENSG00000136352	Homeodomain	NCOA3_NKX2-1	LitBM	0	0	0
MAX	ENSG00000125952	bHLH	PCGF6	ENSG00000156374	Unknown	MAX_PCGF6	BioGRID evidence >2	0	0	0
MAX	ENSG00000125952	bHLH	MGA	ENSG00000174197	T-box	MAX_MGA	LitBM	0	0	0
ARNTL	ENSG00000133794	bHLH	EPAS1	ENSG00000116016	bHLH	ARNTL_EPAS1	LitBM	0	0	0
ARNTL	ENSG00000133794	bHLH	NPAS2	ENSG00000170485	bHLH	ARNTL_NPAS2	LitBM	0	0	0
MYCN	ENSG00000134323	bHLH	ZBTB17	ENSG00000116809	C2H2 ZF	MYCN_ZBTB17	BioGRID evidence >2	0	0	0
MYC	ENSG00000136997	bHLH	SP1	ENSG00000185591	C2H2 ZF	MYC_SP1	BioGRID evidence >2	0	0	0
MYC	ENSG00000136997	bHLH	TP73	ENSG00000078900	p53	MYC_TP73	BioGRID evidence >2	1	1	0
MYC	ENSG00000136997	bHLH	YBX1	ENSG00000065978	CSD	MYC_YBX1	BioGRID evidence >2	0	0	0
MYC	ENSG00000136997	bHLH	ZBTB17	ENSG00000116809	C2H2 ZF	MYC_ZBTB17	LitBM	0	0	0
ARNT	ENSG00000143437	bHLH	NCOA2	ENSG00000140396	bHLH	ARNT_NCOA2	LitBM	0	0	0
ARNT	ENSG00000143437	bHLH	EPAS1	ENSG00000116016	bHLH	ARNT_EPAS1	LitBM	0	0	0
FOSL2	ENSG00000075426	bZIP	JUND	ENSG00000130522	bZIP	FOSL2_JUND	BioGRID evidence >2	0	0	0
ATF2	ENSG00000115966	bZIP	SPDEF	ENSG00000124664	Ets	ATF2_SPDEF	homology	1	0	0
ATF2	ENSG00000115966	bZIP	NKX3-1	ENSG00000167034	Homeodomain	ATF2_NKX3-1	homology	0	0	0
ATF6	ENSG00000118217	bZIP	SREBF2	ENSG00000198911	bHLH	ATF6_SREBF2	BioGRID evidence >2	1	1	0
BATF3	ENSG00000123685	bZIP	PGR	ENSG00000082175	Nuclear receptor	BATF3_PGR	LitBM	0	0	0
ATF4	ENSG00000128272	bZIP	CEBPE	ENSG00000092067	bZIP	ATF4_CEBPE	BioGRID evidence >2	1	1	0
ATF4	ENSG00000128272	bZIP	CREBZF	ENSG00000137504	bZIP	ATF4_CREBZF	LitBM	1	1	0
ATF3	ENSG00000162772	bZIP	CEBPE	ENSG00000092067	bZIP	ATF3_CEBPE	BioGRID evidence >2	0	0	0
ATF3	ENSG00000162772	bZIP	TP73	ENSG00000078900	p53	ATF3_TP73	BioGRID evidence >2	0	0	0
ATF3	ENSG00000162772	bZIP	JUND	ENSG00000130522	bZIP	ATF3_JUND	BioGRID evidence >2	0	0	0
ATF3	ENSG00000162772	bZIP	NKX3-1	ENSG00000167034	Homeodomain	ATF3_NKX3-1	homology	0	0	0
FOS	ENSG00000170345	bZIP	RUNX2	ENSG00000124813	Runt	FOS_RUNX2	LitBM	1	1	0
FOS	ENSG00000170345	bZIP	RUNX1	ENSG00000159216	Runt	FOS_RUNX1	BioGRID evidence >2	1	1	0
FOS	ENSG00000170345	bZIP	JUND	ENSG00000130522	bZIP	FOS_JUND	LitBM	0	0	0
FOS	ENSG00000170345	bZIP	NKX3-1	ENSG00000167034	Homeodomain	FOS_NKX3-1	homology	0	0	0
DDIT3	ENSG00000175197	bZIP	JUND	ENSG00000130522	bZIP	DDIT3_JUND	LitBM	0	0	0
JUN	ENSG00000177606	bZIP	NFATC2	ENSG00000101096	Rel	JUN_NFATC2	BioGRID evidence >2	1	1	0
JUN	ENSG00000177606	bZIP	RUNX2	ENSG00000124813	Runt	JUN_RUNX2	LitBM	1	1	0
JUN	ENSG00000177606	bZIP	RUNX1	ENSG00000159216	Runt	JUN_RUNX1	BioGRID evidence >2	1	1	0
JUN	ENSG00000177606	bZIP	STAT3	ENSG00000168610	STAT	JUN_STAT3	BioGRID evidence >2	1	1	0
JUN	ENSG00000177606	bZIP	ZBTB7C	ENSG00000184828	C2H2 ZF	JUN_ZBTB7C	BioGRID evidence >2	1	1	0
JUN	ENSG00000177606	bZIP	SP1	ENSG00000185591	C2H2 ZF	JUN_SP1	BioGRID evidence >2	0	0	0
JUN	ENSG00000177606	bZIP	NKX3-1	ENSG00000167034	Homeodomain	JUN_NKX3-1	homology	0	0	0
MAF	ENSG00000178573	bZIP	MYB	ENSG00000118513	Myb/SANT	MAF_MYB	LitBM	1	1	0
MAF	ENSG00000178573	bZIP	SOX9	ENSG00000125398	HMG/Sox	MAF_SOX9	LitBM	0	0	0
MAFF	ENSG00000185022	bZIP	NFE2L3	ENSG00000050344	bZIP	MAFF_NFE2L3	LitBM	0	0	0
KLF6	ENSG00000067082	C2H2 ZF	SP1	ENSG00000185591	C2H2 ZF	KLF6_SP1	BioGRID evidence >2	0	0	0
EGR1	ENSG00000120738	C2H2 ZF	SP1	ENSG00000185591	C2H2 ZF	EGR1_SP1	BioGRID evidence >2	0	0	0
IKZF4	ENSG00000123411	C2H2 ZF	TCF3	ENSG00000071564	bHLH	IKZF4_TCF3	homology	0	0	0
IKZF3	ENSG00000161405	C2H2 ZF	RUNX1	ENSG00000159216	Runt	IKZF3_RUNX1	BioGRID evidence >2	1	1	0
IKZF3	ENSG00000161405	C2H2 ZF	NKX3-1	ENSG00000167034	Homeodomain	IKZF3_NKX3-1	homology	0	0	0
NFYA	ENSG00000001167	CBF/NF-Y	SP1	ENSG00000185591	C2H2 ZF	NFYA_SP1	BioGRID evidence >2	0	0	0
NFYA	ENSG00000001167	CBF/NF-Y	ZHX1	ENSG00000165156	Homeodomain	NFYA_ZHX1	LitBM	0	0	0
E2F1	ENSG00000101412	E2F	STAT3	ENSG00000168610	STAT	E2F1_STAT3	homology	1	1	0
E2F1	ENSG00000101412	E2F	SP1	ENSG00000185591	C2H2 ZF	E2F1_SP1	BioGRID evidence >2	0	0	0
E2F1	ENSG00000101412	E2F	PURA	ENSG00000185129	Unknown	E2F1_PURA	BioGRID evidence >2	0	0	0
E2F6	ENSG00000169016	E2F	PCGF6	ENSG00000156374	Unknown	E2F6_PCGF6	BioGRID evidence >2	0	0	0
FOXP3	ENSG00000049768	Forkhead	RUNX1	ENSG00000159216	Runt	FOXP3_RUNX1	BioGRID evidence >2	1	1	0
FOXP3	ENSG00000049768	Forkhead	RORA	ENSG00000069667	Nuclear receptor	FOXP3_RORA	LitBM	0	0	0
GATA1	ENSG00000102145	GATA	TAL1	ENSG00000162367	bHLH	GATA1_TAL1	LitBM	0	0	0
GATA3	ENSG00000107485	GATA	TCF7L2	ENSG00000148737	HMG/Sox	GATA3_TCF7L2	BioGRID evidence >2	1	1	0
GATA2	ENSG00000179348	GATA	SPI1	ENSG00000066336	Ets	GATA2_SPI1	LitBM	1	1	0
ISL1	ENSG00000016082	Homeodomain	LHX4	ENSG00000121454	Homeodomain	ISL1_LHX4	LitBM	1	1	0
HOXA5	ENSG00000106004	Homeodomain	TWIST1	ENSG00000122691	bHLH	HOXA5_TWIST1	LitBM	0	0	0
LMX1A	ENSG00000162761	Homeodomain	TCF3	ENSG00000071564	bHLH	LMX1A_TCF3	LitBM	0	0	0
MSX1	ENSG00000163132	Homeodomain	MSX2	ENSG00000120149	Homeodomain	MSX1_MSX2	LitBM	1	0	0
HESX1	ENSG00000163666	Homeodomain	STAT3	ENSG00000168610	STAT	HESX1_STAT3	LitBM	1	0	0
HOXB7	ENSG00000260027	Homeodomain	TCF3	ENSG00000071564	bHLH	HOXB7_TCF3	homology	0	0	0
POU5F1	ENSG00000204531	Homeodomain; POU	ZNF143	ENSG00000166478	C2H2 ZF	POU5F1_ZNF143	BioGRID evidence >2	1	1	0
IRF1	ENSG00000125347	IRF	IRF8	ENSG00000140968	IRF	IRF1_IRF8	LitBM	0	0	0
IRF9	ENSG00000213928	IRF	STAT2	ENSG00000170581	STAT	IRF9_STAT2	LitBM	0	0	0
SRF	ENSG00000112658	MADS box	TEAD1	ENSG00000187079	TEA	SRF_TEAD1	LitBM	0	0	0
MBD3	ENSG00000071655	MBD	ZBTB7A	ENSG00000178951	C2H2 ZF	MBD3_ZBTB7A	BioGRID evidence >2	0	0	0
PIN1	ENSG00000127445	MBD	RUNX2	ENSG00000124813	Runt	PIN1_RUNX2	BioGRID evidence >2	1	1	0
PIN1	ENSG00000127445	MBD	SP140	ENSG00000079263	SAND	PIN1_SP140	LitBM	0	0	0
MBD2	ENSG00000134046	MBD	NFE2L3	ENSG00000050344	bZIP	MBD2_NFE2L3	homology	0	0	0
NR1H4	ENSG00000012504	Nuclear receptor	RXRB	ENSG00000235712	Nuclear receptor	NR1H4_RXRB	homology	1	1	0
NR1H3	ENSG00000025434	Nuclear receptor	RXRB	ENSG00000235712	Nuclear receptor	NR1H3_RXRB	homology	1	0	0
RARB	ENSG00000077092	Nuclear receptor	RXRB	ENSG00000235712	Nuclear receptor	RARB_RXRB	homology	1	1	0
ESR1	ENSG00000091831	Nuclear receptor	PGR	ENSG00000082175	Nuclear receptor	ESR1_PGR	LitBM	0	0	0
ESR1	ENSG00000091831	Nuclear receptor	PRDM2	ENSG00000116731	C2H2 ZF	ESR1_PRDM2	LitBM	1	1	0
ESR1	ENSG00000091831	Nuclear receptor	RBCK1	ENSG00000125826	Unknown	ESR1_RBCK1	BioGRID evidence >2	0	0	0
ESR1	ENSG00000091831	Nuclear receptor	NCOA2	ENSG00000140396	bHLH	ESR1_NCOA2	LitBM	0	0	0
ESR1	ENSG00000091831	Nuclear receptor	FOXO1	ENSG00000150907	Forkhead	ESR1_FOXO1	LitBM	0	0	0
ESR1	ENSG00000091831	Nuclear receptor	POU4F2	ENSG00000151615	Homeodomain; POU	ESR1_POU4F2	LitBM	1	1	0
ESR1	ENSG00000091831	Nuclear receptor	SP1	ENSG00000185591	C2H2 ZF	ESR1_SP1	BioGRID evidence >2	0	0	0
ESR1	ENSG00000091831	Nuclear receptor	FOXK2	ENSG00000141568	Forkhead	ESR1_FOXK2	LitBM	0	0	0
ESR1	ENSG00000091831	Nuclear receptor	POU4F1	ENSG00000152192	Homeodomain; POU	ESR1_POU4F1	LitBM	0	0	0
HNF4A	ENSG00000101076	Nuclear receptor	SP1	ENSG00000185591	C2H2 ZF	HNF4A_SP1	BioGRID evidence >2	0	0	0
PPARD	ENSG00000112033	Nuclear receptor	STAT3	ENSG00000168610	STAT	PPARD_STAT3	LitBM	1	1	0
PPARD	ENSG00000112033	Nuclear receptor	RXRB	ENSG00000235712	Nuclear receptor	PPARD_RXRB	LitBM	1	1	0
NR3C1	ENSG00000113580	Nuclear receptor	POU2F1	ENSG00000143190	Homeodomain; POU	NR3C1_POU2F1	BioGRID evidence >2	1	1	0
NR3C1	ENSG00000113580	Nuclear receptor	TMF1	ENSG00000144747	Unknown	NR3C1_TMF1	LitBM	0	0	0
NR3C1	ENSG00000113580	Nuclear receptor	STAT3	ENSG00000168610	STAT	NR3C1_STAT3	BioGRID evidence >2	1	1	0
NR3C1	ENSG00000113580	Nuclear receptor	NR3C2	ENSG00000151623	Nuclear receptor	NR3C1_NR3C2	LitBM	1	1	0
NR4A1	ENSG00000123358	Nuclear receptor	STAT3	ENSG00000168610	STAT	NR4A1_STAT3	LitBM	1	1	0
NR4A1	ENSG00000123358	Nuclear receptor	RXRB	ENSG00000235712	Nuclear receptor	NR4A1_RXRB	homology	1	0	0
NR1H2	ENSG00000131408	Nuclear receptor	RXRB	ENSG00000235712	Nuclear receptor	NR1H2_RXRB	LitBM	1	1	0
RARA	ENSG00000131759	Nuclear receptor	SPI1	ENSG00000066336	Ets	RARA_SPI1	BioGRID evidence >2	1	1	0
RARA	ENSG00000131759	Nuclear receptor	SP1	ENSG00000185591	C2H2 ZF	RARA_SP1	BioGRID evidence >2	0	0	0
RARA	ENSG00000131759	Nuclear receptor	RXRB	ENSG00000235712	Nuclear receptor	RARA_RXRB	LitBM	1	1	0
PPARG	ENSG00000132170	Nuclear receptor	STAT6	ENSG00000166888	STAT	PPARG_STAT6	BioGRID evidence >2	1	1	0
PPARG	ENSG00000132170	Nuclear receptor	SP1	ENSG00000185591	C2H2 ZF	PPARG_SP1	BioGRID evidence >2	0	0	0
PPARG	ENSG00000132170	Nuclear receptor	RXRB	ENSG00000235712	Nuclear receptor	PPARG_RXRB	LitBM	1	1	0
ESR2	ENSG00000140009	Nuclear receptor	NCOA2	ENSG00000140396	bHLH	ESR2_NCOA2	LitBM	0	0	0
NR1I2	ENSG00000144852	Nuclear receptor	RBCK1	ENSG00000125826	Unknown	NR1I2_RBCK1	LitBM	0	0	0
NR1I2	ENSG00000144852	Nuclear receptor	RXRB	ENSG00000235712	Nuclear receptor	NR1I2_RXRB	homology	1	0	0
NR4A2	ENSG00000153234	Nuclear receptor	RXRB	ENSG00000235712	Nuclear receptor	NR4A2_RXRB	homology	1	0	0
RARG	ENSG00000172819	Nuclear receptor	RXRB	ENSG00000235712	Nuclear receptor	RARG_RXRB	homology	1	1	0
NR2F1	ENSG00000175745	Nuclear receptor	NR2F6	ENSG00000160113	Nuclear receptor	NR2F1_NR2F6	homology	0	0	0
NR2F2	ENSG00000185551	Nuclear receptor	NR2F6	ENSG00000160113	Nuclear receptor	NR2F2_NR2F6	LitBM	0	0	0
RXRA	ENSG00000186350	Nuclear receptor	RXRB	ENSG00000235712	Nuclear receptor	RXRA_RXRB	homology	1	0	0
TP63	ENSG00000073282	p53	TP73	ENSG00000078900	p53	TP63_TP73	BioGRID evidence >2	1	1	0
TP53	ENSG00000141510	p53	ZBTB8A	ENSG00000160062	C2H2 ZF	TP53_ZBTB8A	BioGRID evidence >2	1	1	0
TP53	ENSG00000141510	p53	ZNF398	ENSG00000197024	C2H2 ZF	TP53_ZNF398	BioGRID evidence >2	1	1	0
TP53	ENSG00000141510	p53	TP73	ENSG00000078900	p53	TP53_TP73	BioGRID evidence >2	1	1	0
TP53	ENSG00000141510	p53	ZBTB7A	ENSG00000178951	C2H2 ZF	TP53_ZBTB7A	BioGRID evidence >2	0	0	0
TP53	ENSG00000141510	p53	TWIST1	ENSG00000122691	bHLH	TP53_TWIST1	BioGRID evidence >2	0	0	0
TP53	ENSG00000141510	p53	ZBTB17	ENSG00000116809	C2H2 ZF	TP53_ZBTB17	BioGRID evidence >2	0	0	0
TP53	ENSG00000141510	p53	YBX1	ENSG00000065978	CSD	TP53_YBX1	BioGRID evidence >2	0	0	0
TP53	ENSG00000141510	p53	TSC22D1	ENSG00000102804	Unknown	TP53_TSC22D1	LitBM	0	0	0
NFKB1	ENSG00000109320	Rel	STAT3	ENSG00000168610	STAT	NFKB1_STAT3	LitBM	1	1	0
NFKB1	ENSG00000109320	Rel	SP1	ENSG00000185591	C2H2 ZF	NFKB1_SP1	BioGRID evidence >2	0	0	0
NFKB1	ENSG00000109320	Rel	NFKB2	ENSG00000077150	Rel	NFKB1_NFKB2	LitBM	0	0	0
RELA	ENSG00000173039	Rel	STAT3	ENSG00000168610	STAT	RELA_STAT3	BioGRID evidence >2	1	1	0
RELA	ENSG00000173039	Rel	SP1	ENSG00000185591	C2H2 ZF	RELA_SP1	BioGRID evidence >2	0	0	0
RELA	ENSG00000173039	Rel	RXRB	ENSG00000235712	Nuclear receptor	RELA_RXRB	homology	1	0	0
RELA	ENSG00000173039	Rel	ZBTB7A	ENSG00000178951	C2H2 ZF	RELA_ZBTB7A	LitBM	0	0	0
SMAD5	ENSG00000113658	SMAD	ZEB2	ENSG00000169554	C2H2 ZF; Homeodomain	SMAD5_ZEB2	homology	0	0	0
SMAD4	ENSG00000141646	SMAD	SP1	ENSG00000185591	C2H2 ZF	SMAD4_SP1	BioGRID evidence >2	0	0	0
SMAD4	ENSG00000141646	SMAD	ZBTB7A	ENSG00000178951	C2H2 ZF	SMAD4_ZBTB7A	LitBM	0	0	0
SMAD3	ENSG00000166949	SMAD	SP1	ENSG00000185591	C2H2 ZF	SMAD3_SP1	BioGRID evidence >2	0	0	0
SMAD3	ENSG00000166949	SMAD	ZEB2	ENSG00000169554	C2H2 ZF; Homeodomain	SMAD3_ZEB2	LitBM	0	0	0
SMAD1	ENSG00000170365	SMAD	ZEB2	ENSG00000169554	C2H2 ZF; Homeodomain	SMAD1_ZEB2	LitBM	0	0	0
STAT1	ENSG00000115415	STAT	STAT3	ENSG00000168610	STAT	STAT1_STAT3	LitBM	1	1	0
STAT1	ENSG00000115415	STAT	STAT2	ENSG00000170581	STAT	STAT1_STAT2	LitBM	0	0	0
TBP	ENSG00000112592	TBP	ZNF76	ENSG00000065029	C2H2 ZF	TBP_ZNF76	LitBM	1	1	0
DR1	ENSG00000117505	Unknown	DRAP1	ENSG00000175550	Unknown	DR1_DRAP1	LitBM	0	0	0
SKI	ENSG00000157933	Unknown	SPI1	ENSG00000066336	Ets	SKI_SPI1	BioGRID evidence >2	1	1	0
NR0B1	ENSG00000169297	Unknown	SREBF1	ENSG00000072310	bHLH	NR0B1_SREBF1	LitBM	1	1	0
NR0B1	ENSG00000169297	Unknown	PGR	ENSG00000082175	Nuclear receptor	NR0B1_PGR	BioGRID evidence >2	1	1	0
NR0B1	ENSG00000169297	Unknown	NR5A1	ENSG00000136931	Nuclear receptor	NR0B1_NR5A1	LitBM	1	0	0
NR0B1	ENSG00000169297	Unknown	RORA	ENSG00000069667	Nuclear receptor	NR0B1_RORA	LitBM	0	0	0
CENPX	ENSG00000169689	Unknown	ETV6	ENSG00000139083	Ets	CENPX_ETV6	homology	1	1	0
CENPS	ENSG00000175279	Unknown	FLI1	ENSG00000151702	Ets	CENPS_FLI1	homology	1	1	0
MEOX1	ENSG00000005102	Homeodomain	PAX3	ENSG00000135903	Homeodomain; Paired box	MEOX1_PAX3	LitBM	0	0	0
MEOX1	ENSG00000005102	Homeodomain	PAX1	ENSG00000125813	Paired box	MEOX1_PAX1	LitBM	0	0	0
SREBF1	ENSG00000072310	bHLH	ZBTB7C	ENSG00000184828	C2H2 ZF	SREBF1_ZBTB7C	LitBM	1	1	0
SREBF1	ENSG00000072310	bHLH	TWIST1	ENSG00000122691	bHLH	SREBF1_TWIST1	homology	0	0	0
BAZ2A	ENSG00000076108	MBD; AT hook	TTF1	ENSG00000125482	Myb/SANT	BAZ2A_TTF1	LitBM	1	0	0
MEF2C	ENSG00000081189	MADS box	MYOD1	ENSG00000129152	bHLH	MEF2C_MYOD1	LitBM	1	1	0
MEF2C	ENSG00000081189	MADS box	SP1	ENSG00000185591	C2H2 ZF	MEF2C_SP1	LitBM	0	0	0
SALL1	ENSG00000103449	C2H2 ZF	TCF21	ENSG00000118526	bHLH	SALL1_TCF21	homology	0	0	0
SALL1	ENSG00000103449	C2H2 ZF	TERF1	ENSG00000147601	Myb/SANT	SALL1_TERF1	LitBM	1	1	0
LYL1	ENSG00000104903	bHLH	TCF3	ENSG00000071564	bHLH	LYL1_TCF3	LitBM	0	0	0
MEOX2	ENSG00000106511	Homeodomain	PAX3	ENSG00000135903	Homeodomain; Paired box	MEOX2_PAX3	LitBM	0	0	0
MEOX2	ENSG00000106511	Homeodomain	PAX1	ENSG00000125813	Paired box	MEOX2_PAX1	LitBM	0	0	0
POU2AF1	ENSG00000110777	Unknown	POU2F1	ENSG00000143190	Homeodomain; POU	POU2AF1_POU2F1	LitBM	1	0	0
E2F3	ENSG00000112242	E2F	TFE3	ENSG00000068323	bHLH	E2F3_TFE3	LitBM	1	1	0
E2F3	ENSG00000112242	E2F	MYBL2	ENSG00000101057	Myb/SANT	E2F3_MYBL2	LitBM	0	0	0
CDX1	ENSG00000113722	Homeodomain	CEBPA	ENSG00000245848	bZIP	CDX1_CEBPA	LitBM	0	0	0
BCL6	ENSG00000113916	C2H2 ZF	SPI1	ENSG00000066336	Ets	BCL6_SPI1	BioGRID evidence >2	1	0	0
BCL6	ENSG00000113916	C2H2 ZF	PATZ1	ENSG00000100105	C2H2 ZF; AT hook	BCL6_PATZ1	LitBM	1	0	0
BCL6	ENSG00000113916	C2H2 ZF	IRF4	ENSG00000137265	IRF	BCL6_IRF4	BioGRID evidence >2	1	0	0
BCL6	ENSG00000113916	C2H2 ZF	BCL6B	ENSG00000161940	C2H2 ZF	BCL6_BCL6B	LitBM	1	0	0
BCL6	ENSG00000113916	C2H2 ZF	ZBTB17	ENSG00000116809	C2H2 ZF	BCL6_ZBTB17	BioGRID evidence >2	0	0	0
BCL6	ENSG00000113916	C2H2 ZF	ZBTB7A	ENSG00000178951	C2H2 ZF	BCL6_ZBTB7A	LitBM	0	0	0
NR5A2	ENSG00000116833	Nuclear receptor	SREBF2	ENSG00000198911	bHLH	NR5A2_SREBF2	BioGRID evidence >2	1	1	0
CREB1	ENSG00000118260	bZIP	NFATC2	ENSG00000101096	Rel	CREB1_NFATC2	BioGRID evidence >2	1	1	0
CREB1	ENSG00000118260	bZIP	NR5A2	ENSG00000116833	Nuclear receptor	CREB1_NR5A2	LitBM	1	1	0
CREB1	ENSG00000118260	bZIP	POU2F1	ENSG00000143190	Homeodomain; POU	CREB1_POU2F1	BioGRID evidence >2	1	1	0
TCF21	ENSG00000118526	bHLH	TERF1	ENSG00000147601	Myb/SANT	TCF21_TERF1	homology	0	0	0
TCF21	ENSG00000118526	bHLH	TCF4	ENSG00000196628	bHLH	TCF21_TCF4	LitBM	1	1	0
TCF21	ENSG00000118526	bHLH	TCF3	ENSG00000071564	bHLH	TCF21_TCF3	LitBM	0	0	0
BCL11B	ENSG00000127152	C2H2 ZF	SP1	ENSG00000185591	C2H2 ZF	BCL11B_SP1	BioGRID evidence >2	0	0	0
MYOD1	ENSG00000129152	bHLH	STAT3	ENSG00000168610	STAT	MYOD1_STAT3	BioGRID evidence >2	1	1	0
MYOD1	ENSG00000129152	bHLH	TCF3	ENSG00000071564	bHLH	MYOD1_TCF3	LitBM	0	0	0
GRHL1	ENSG00000134317	Grainyhead	GRHL3	ENSG00000158055	Grainyhead	GRHL1_GRHL3	LitBM	1	1	0
PAX3	ENSG00000135903	Homeodomain; Paired box	PRDM2	ENSG00000116731	C2H2 ZF	PAX3_PRDM2	homology	0	0	0
PAX3	ENSG00000135903	Homeodomain; Paired box	POU3F2	ENSG00000184486	Homeodomain; POU	PAX3_POU3F2	LitBM	0	0	0
NR5A1	ENSG00000136931	Nuclear receptor	TRERF1	ENSG00000124496	C2H2 ZF; Myb/SANT	NR5A1_TRERF1	LitBM	1	1	0
NR5A1	ENSG00000136931	Nuclear receptor	ZNF653	ENSG00000161914	C2H2 ZF; AT hook	NR5A1_ZNF653	LitBM	1	1	0
NR5A1	ENSG00000136931	Nuclear receptor	SP1	ENSG00000185591	C2H2 ZF	NR5A1_SP1	LitBM	0	0	0
NR5A1	ENSG00000136931	Nuclear receptor	SOX9	ENSG00000125398	HMG/Sox	NR5A1_SOX9	LitBM	0	0	0
IRF4	ENSG00000137265	IRF	SPI1	ENSG00000066336	Ets	IRF4_SPI1	LitBM	1	1	0
IRF4	ENSG00000137265	IRF	STAT6	ENSG00000166888	STAT	IRF4_STAT6	BioGRID evidence >2	1	1	0
LEF1	ENSG00000138795	HMG/Sox	MITF	ENSG00000187098	bHLH	LEF1_MITF	LitBM	1	1	0
ETV6	ENSG00000139083	Ets	FLI1	ENSG00000151702	Ets	ETV6_FLI1	LitBM	1	1	0
ASCL1	ENSG00000139352	bHLH	TCF4	ENSG00000196628	bHLH	ASCL1_TCF4	LitBM	0	0	0
ASCL1	ENSG00000139352	bHLH	TCF3	ENSG00000071564	bHLH	ASCL1_TCF3	LitBM	0	0	0
TCF12	ENSG00000140262	bHLH	TCF21	ENSG00000118526	bHLH	TCF12_TCF21	LitBM	0	0	0
TCF12	ENSG00000140262	bHLH	TERF1	ENSG00000147601	Myb/SANT	TCF12_TERF1	homology	1	1	0
NCOA2	ENSG00000140396	bHLH	RXRB	ENSG00000235712	Nuclear receptor	NCOA2_RXRB	homology	0	0	0
IRF8	ENSG00000140968	IRF	SPI1	ENSG00000066336	Ets	IRF8_SPI1	BioGRID evidence >2	1	1	0
POU2F1	ENSG00000143190	Homeodomain; POU	SNAPC4	ENSG00000165684	Myb/SANT	POU2F1_SNAPC4	LitBM	0	0	0
POU2F1	ENSG00000143190	Homeodomain; POU	SP1	ENSG00000185591	C2H2 ZF	POU2F1_SP1	LitBM	0	0	0
TERF1	ENSG00000147601	Myb/SANT	TERF2	ENSG00000132604	Myb/SANT	TERF1_TERF2	BioGRID evidence >2	0	0	0
HMGA2	ENSG00000149948	AT hook	PA2G4	ENSG00000170515	Unknown	HMGA2_PA2G4	LitBM	1	1	0
BACH1	ENSG00000156273	bZIP	RBCK1	ENSG00000125826	Unknown	BACH1_RBCK1	BioGRID evidence >2	0	0	0
BACH1	ENSG00000156273	bZIP	TCF4	ENSG00000196628	bHLH	BACH1_TCF4	BioGRID evidence >2	1	0	0
TAL1	ENSG00000162367	bHLH	TCF12	ENSG00000140262	bHLH	TAL1_TCF12	LitBM	0	0	0
TAL1	ENSG00000162367	bHLH	TCF4	ENSG00000196628	bHLH	TAL1_TCF4	LitBM	0	0	0
TAL1	ENSG00000162367	bHLH	TCF3	ENSG00000071564	bHLH	TAL1_TCF3	LitBM	0	0	0
NEUROD1	ENSG00000162992	bHLH	TCF12	ENSG00000140262	bHLH	NEUROD1_TCF12	BioGRID evidence >2	1	1	0
NEUROD1	ENSG00000162992	bHLH	TCF4	ENSG00000196628	bHLH	NEUROD1_TCF4	BioGRID evidence >2	1	1	0
NEUROD1	ENSG00000162992	bHLH	TCF3	ENSG00000071564	bHLH	NEUROD1_TCF3	BioGRID evidence >2	0	0	0
E4F1	ENSG00000167967	C2H2 ZF	HMGA2	ENSG00000149948	AT hook	E4F1_HMGA2	LitBM	1	1	0
STAT3	ENSG00000168610	STAT	ZNF829	ENSG00000185869	C2H2 ZF	STAT3_ZNF829	LitBM	1	1	0
STAT3	ENSG00000168610	STAT	TWIST1	ENSG00000122691	bHLH	STAT3_TWIST1	LitBM	0	0	0
MECP2	ENSG00000169057	MBD; AT hook	SPI1	ENSG00000066336	Ets	MECP2_SPI1	BioGRID evidence >2	0	0	0
AR	ENSG00000169083	Nuclear receptor	PAX6	ENSG00000007372	Homeodomain; Paired box	AR_PAX6	LitBM	0	0	0
AR	ENSG00000169083	Nuclear receptor	ZNF451	ENSG00000112200	C2H2 ZF	AR_ZNF451	LitBM	0	0	0
AR	ENSG00000169083	Nuclear receptor	NCOA2	ENSG00000140396	bHLH	AR_NCOA2	LitBM	0	0	0
AR	ENSG00000169083	Nuclear receptor	TMF1	ENSG00000144747	Unknown	AR_TMF1	LitBM	0	0	0
AR	ENSG00000169083	Nuclear receptor	FOXO1	ENSG00000150907	Forkhead	AR_FOXO1	LitBM	0	0	0
AR	ENSG00000169083	Nuclear receptor	STAT3	ENSG00000168610	STAT	AR_STAT3	BioGRID evidence >2	0	0	0
AR	ENSG00000169083	Nuclear receptor	SRY	ENSG00000184895	HMG/Sox	AR_SRY	LitBM	0	0	0
AR	ENSG00000169083	Nuclear receptor	ZBTB7A	ENSG00000178951	C2H2 ZF	AR_ZBTB7A	BioGRID evidence >2	0	0	0
AR	ENSG00000169083	Nuclear receptor	JUND	ENSG00000130522	bZIP	AR_JUND	LitBM	0	0	0
AR	ENSG00000169083	Nuclear receptor	KAT7	ENSG00000136504	C2H2 ZF	AR_KAT7	LitBM	0	0	0
CEBPB	ENSG00000172216	bZIP	CREB1	ENSG00000118260	bZIP	CEBPB_CREB1	BioGRID evidence >2	0	0	0
CEBPB	ENSG00000172216	bZIP	SP1	ENSG00000185591	C2H2 ZF	CEBPB_SP1	BioGRID evidence >2	0	0	0
FOXG1	ENSG00000176165	Forkhead	FOXH1	ENSG00000160973	Forkhead	FOXG1_FOXH1	LitBM	0	0	0
FOXG1	ENSG00000176165	Forkhead	KDM5B	ENSG00000117139	ARID/BRIGHT	FOXG1_KDM5B	LitBM	0	0	0
HIC1	ENSG00000177374	C2H2 ZF	TCF7L2	ENSG00000148737	HMG/Sox	HIC1_TCF7L2	BioGRID evidence >2	0	0	0
HIC1	ENSG00000177374	C2H2 ZF	STAT3	ENSG00000168610	STAT	HIC1_STAT3	BioGRID evidence >2	1	1	0
SATB1	ENSG00000182568	CUT; Homeodomain	TOPORS	ENSG00000197579	Unknown	SATB1_TOPORS	LitBM	0	0	0
SP1	ENSG00000185591	C2H2 ZF	TAL1	ENSG00000162367	bHLH	SP1_TAL1	LitBM	0	0	0
SP1	ENSG00000185591	C2H2 ZF	STAT3	ENSG00000168610	STAT	SP1_STAT3	LitBM	0	0	0
SP1	ENSG00000185591	C2H2 ZF	SREBF2	ENSG00000198911	bHLH	SP1_SREBF2	LitBM	0	0	0
IKZF1	ENSG00000185811	C2H2 ZF	NFATC2	ENSG00000101096	Rel	IKZF1_NFATC2	BioGRID evidence >2	1	1	0
IKZF1	ENSG00000185811	C2H2 ZF	RUNX1	ENSG00000159216	Runt	IKZF1_RUNX1	BioGRID evidence >2	1	1	0
MITF	ENSG00000187098	bHLH	PATZ1	ENSG00000100105	C2H2 ZF; AT hook	MITF_PATZ1	LitBM	1	1	0
TCF4	ENSG00000196628	bHLH	TERF1	ENSG00000147601	Myb/SANT	TCF4_TERF1	homology	1	1	0
TCF4	ENSG00000196628	bHLH	TWIST1	ENSG00000122691	bHLH	TCF4_TWIST1	BioGRID evidence >2	0	0	0
ZBTB48	ENSG00000204859	C2H2 ZF	ZBTB8A	ENSG00000160062	C2H2 ZF	ZBTB48_ZBTB8A	BioGRID evidence >2	1	1	0
ZBTB48	ENSG00000204859	C2H2 ZF	ZBTB7A	ENSG00000178951	C2H2 ZF	ZBTB48_ZBTB7A	BioGRID evidence >2	0	0	0
CEBPA	ENSG00000245848	bZIP	CEBPE	ENSG00000092067	bZIP	CEBPA_CEBPE	LitBM	0	0	0
KLF9	ENSG00000119138	C2H2 ZF	PGR	ENSG00000082175	Nuclear receptor	KLF9_PGR	LitBM	0	0	0
GTF2I	ENSG00000263001	GTF2I-like	POU2AF1	ENSG00000110777	Unknown	GTF2I_POU2AF1	BioGRID evidence >2	0	0	0
BCL11A	ENSG00000119866	C2H2 ZF	BCL6	ENSG00000113916	C2H2 ZF	BCL11A_BCL6	BioGRID evidence >2	0	0	0
POU3F2	ENSG00000184486	Homeodomain; POU	PRDM2	ENSG00000116731	C2H2 ZF	POU3F2_PRDM2	homology	0	0	0
NKX3-1	ENSG00000167034	Homeodomain	SPDEF	ENSG00000124664	Ets	NKX3-1_SPDEF	LitBM	0	0	0
TCF3	ENSG00000071564	bHLH	TERF1	ENSG00000147601	Myb/SANT	TCF3_TERF1	homology	0	0	0
GRHL2	ENSG00000083307	Grainyhead	GRHL3	ENSG00000158055	Grainyhead	GRHL2_GRHL3	LitBM	0	0	0
DNMT1	ENSG00000130816	CxxC	RUNX1	ENSG00000159216	Runt	DNMT1_RUNX1	LitBM	0	0	0
ZBTB17	ENSG00000116809	C2H2 ZF	ZBTB7C	ENSG00000184828	C2H2 ZF	ZBTB17_ZBTB7C	BioGRID evidence >2	0	0	0
FOXM1	ENSG00000111206	Forkhead	SP1	ENSG00000185591	C2H2 ZF	FOXM1_SP1	BioGRID evidence >2	0	0	0
GATA4	ENSG00000136574	GATA	SP1	ENSG00000185591	C2H2 ZF	GATA4_SP1	BioGRID evidence >2	0	0	0
NPAS2	ENSG00000170485	bHLH	RXRB	ENSG00000235712	Nuclear receptor	NPAS2_RXRB	homology	0	0	0
ZNF212	ENSG00000170260	C2H2 ZF	ZNF3	ENSG00000166526	C2H2 ZF	ZNF212_ZNF3	LitBM	1	1	0
BCL11A	ENSG00000119866	C2H2 ZF	NR2E1	ENSG00000112333	Nuclear receptor	BCL11A_NR2E1	LitBM	0	0	0
KDM5B	ENSG00000117139	ARID/BRIGHT	PAX9	ENSG00000198807	Paired box	KDM5B_PAX9	LitBM	0	0	0
NKX2-5	ENSG00000183072	Homeodomain	TBX5	ENSG00000089225	T-box	NKX2-5_TBX5	LitBM	0	0	0
BCL11A	ENSG00000119866	C2H2 ZF	NR2E3	ENSG00000278570	Nuclear receptor	BCL11A_NR2E3	LitBM	0	0	0
ARID3A	ENSG00000116017	ARID/BRIGHT	SP100	ENSG00000067066	SAND	ARID3A_SP100	LitBM	0	0	0
MYF5	ENSG00000111049	bHLH	TCF3	ENSG00000071564	bHLH	MYF5_TCF3	LitBM	0	0	0
FIZ1	ENSG00000179943	C2H2 ZF	NRL	ENSG00000129535	bZIP	FIZ1_NRL	LitBM	0	0	0
BHLHE40	ENSG00000134107	bHLH	TCF3	ENSG00000071564	bHLH	BHLHE40_TCF3	LitBM	0	0	0
ZHX2	ENSG00000178764	Homeodomain	ZHX3	ENSG00000174306	Homeodomain	ZHX2_ZHX3	LitBM	0	0	0
ARNT2	ENSG00000172379	bHLH	EPAS1	ENSG00000116016	bHLH	ARNT2_EPAS1	LitBM	0	0	0
MBD1	ENSG00000141644	MBD; CxxC ZF	SETDB1	ENSG00000143379	MBD	MBD1_SETDB1	LitBM	0	0	0
NR4A3	ENSG00000119508	Nuclear receptor	SIX3	ENSG00000138083	Homeodomain	NR4A3_SIX3	LitBM	0	0	0
SETDB1	ENSG00000143379	MBD	TSC22D1	ENSG00000102804	Unknown	SETDB1_TSC22D1	LitBM	0	0	0
TCF3	ENSG00000071564	bHLH	TWIST1	ENSG00000122691	bHLH	TCF3_TWIST1	LitBM	0	0	0
ZHX1	ENSG00000165156	Homeodomain	ZHX3	ENSG00000174306	Homeodomain	ZHX1_ZHX3	LitBM	0	0	0

[truncated: 23 more sheets: Notes Table 5, Supplementary Table 6, Notes Table 6, Supplementary Table 7, Notes Table 7, Supplementary Table 8, Notes Table 8, Supplementary Table 9, Notes Table 9, Supplementary Table 10, Notes Table 10, Supplementary Table 11, Notes Table 11, Supplementary Table 12, Notes Table 12, Supplementary Table 13, Notes Table 13, Supplementary Table 14, Notes Table 14, Supplementary Table 15 …]
