# Supplementary material for: Paired yeast one-hybrid assays to detect DNA-binding cooperativity and antagonism across transcription factors
Source: Nat Commun. 2023 Oct 18;14:6570. doi: 10.1038/s41467-023-42445-6 (PMC10584920; doi:10.1038/s41467-023-42445-6)
Supplement: Supplementary file 6 — Source Data [file 41467_2023_42445_MOESM6_ESM.xlsx]

## Sheet: Figure 1d
Network edges				Network nodes
TF-Pair	Bait Gene	event type		Node	Type
ATF2+JUNB	CCL5	antagonism		RELA+RELB	NF-kB
ATF2+FOS	IL1B	antagonism		NFKB1+RELB	NF-kB
ATF2+FOSB	IL1B	antagonism		REL+RELA	NF-kB
ATF2+FOSL2	IL1B	antagonism		ATF2+JUNB	AP-1
ATF2+JUN	IL1B	antagonism		ATF2+FOS	AP-1
ATF2+JUNB	IL1B	antagonism		ATF2+FOSB	AP-1
ATF2+JUNB	IL23A	antagonism		ATF2+FOSL2	AP-1
ATF2+FOSL1	IL23A	antagonism		ATF2+JUN	AP-1
ATF2+FOS	CCL2	antagonism		FOSB+FOSL2	AP-1
ATF2+JUN	CCL2	antagonism		JUN+JUNB	AP-1
ATF2+FOSB	CCL2	antagonism		FOSB+JUNB	AP-1
REL+RELB	CCL2	antagonism		ATF2+FOSL1	AP-1
ATF2+JUNB	CCL2	antagonism		NFKB1+RELA	NF-kB
JUN+JUNB	CCL2	antagonism		FOSL1+FOSL2	AP-1
REL+RELB	CSF2	antagonism		FOS+FOSB	AP-1
ATF2+JUNB	CSF2	antagonism		FOS+FOSL2	AP-1
JUN+JUNB	CSF2	antagonism		FOS+JUN	AP-1
ATF2+FOS	CXCL8	antagonism		REL+RELB	NF-kB
ATF2+FOSB	CXCL8	antagonism		FOSL1+JUNB	AP-1
ATF2+FOSL2	CXCL8	antagonism		FOSB+FOSL1	AP-1
ATF2+JUN	CXCL8	antagonism		FOSL2+JUN	AP-1
ATF2+JUNB	CXCL8	antagonism		FOSL2+JUNB	AP-1
REL+RELB	IL32	antagonism		FOS+FOSL1	AP-1
FOSL2+JUNB	IL32	antagonism		FOS+JUNB	AP-1
REL+RELB	TNF	antagonism		CCL5	bait gene
FOSL2+JUNB	TNF	antagonism		IL1B	bait gene
JUN+JUNB	IL32	antagonism		IL23A	bait gene
FOSB+FOSL2	IL32	antagonism		CCL2	bait gene
FOS+JUNB	TNF	antagonism		CSF2	bait gene
FOSB+JUNB	TNF	antagonism		CXCL8	bait gene
ATF2+JUNB	TNF	antagonism		IL32	bait gene
JUN+JUNB	TNF	antagonism		IL6	bait gene
RELA+RELB	CCL5	cooperativity		TNF	bait gene
NFKB1+RELB	CCL5	cooperativity
REL+RELA	CCL5	cooperativity
NFKB1+RELB	IL1B	cooperativity
FOSB+FOSL2	IL23A	cooperativity
JUN+JUNB	IL23A	cooperativity
FOSB+JUNB	IL23A	cooperativity
NFKB1+RELA	IL23A	cooperativity
REL+RELA	IL23A	cooperativity
RELA+RELB	IL23A	cooperativity
FOSL1+FOSL2	IL23A	cooperativity
FOS+FOSB	IL23A	cooperativity
FOS+FOSL2	IL23A	cooperativity
FOS+JUN	IL23A	cooperativity
NFKB1+RELB	CCL2	cooperativity
REL+RELA	CCL2	cooperativity
NFKB1+RELA	CCL2	cooperativity
FOSL1+JUNB	CCL2	cooperativity
RELA+RELB	CCL2	cooperativity
ATF2+FOSL2	CSF2	cooperativity
FOSB+FOSL1	CSF2	cooperativity
FOSL2+JUN	CSF2	cooperativity
NFKB1+RELA	CSF2	cooperativity
FOSB+FOSL2	CSF2	cooperativity
FOS+JUN	CSF2	cooperativity
FOS+FOSB	CSF2	cooperativity
FOS+FOSL2	CSF2	cooperativity
FOSL1+FOSL2	CSF2	cooperativity
NFKB1+RELA	CXCL8	cooperativity
NFKB1+RELB	IL32	cooperativity
FOSL1+JUNB	IL32	cooperativity
FOS+FOSL1	IL32	cooperativity
FOS+FOSB	IL32	cooperativity
FOS+FOSL2	IL32	cooperativity
NFKB1+RELA	IL32	cooperativity
FOS+FOSL2	IL6	cooperativity
FOS+JUN	IL6	cooperativity
FOSL1+FOSL2	TNF	cooperativity
ATF2+FOSL2	TNF	cooperativity
ATF2+FOSL1	TNF	cooperativity

## Sheet: Figure 1e
Network edges					Network nodes
TF1	TF2	event type	# events		TF	TF group	total # events
NFKB1	RELB	cooperative	4		RELA	NF-kB	11
NFKB1	RELA	cooperative	5		NFKB1	NF-kB	9
REL	RELA	cooperative	3		REL	NF-kB	7
RELA	RELB	cooperative	3		RELB	NF-kB	11
RELB	REL	antagonistic	4

## Sheet: Figure 1f
Network edges					Network nodes
TF1	TF2	event type	# events		TF	TF group	total # events
ATF2	FOSL1	cooperative	1		FOSL1	AP-1	9
ATF2	FOSL2	cooperative	3		FOS	AP-1	15
ATF2	JUNB	antagonistic	1		FOSL2	AP-1	22
FOS	FOSB	cooperative	3		FOSB	AP-1	12
FOS	JUN	cooperative	3		JUN	AP-1	14
FOS	FOSL2	cooperative	4		ATF2	AP-1	24
FOS	FOSL1	cooperative	1		JUNB	AP-1	20
FOS	ATF2	antagonistic	3
FOS	JUNB	antagonistic	1
FOSB	FOSL2	cooperative	2
FOSB	JUNB	cooperative	1
FOSB	FOSL1	cooperative	1
FOSB	ATF2	antagonistic	3
FOSB	FOSL2	antagonistic	1
FOSB	JUNB	antagonistic	1
FOSL1	FOSL2	cooperative	3
FOSL1	JUNB	cooperative	2
FOSL1	ATF2	antagonistic	1
FOSL2	JUN	cooperative	2
FOSL2	ATF2	antagonistic	3
FOSL2	JUNB	antagonistic	1
JUN	JUNB	cooperative	1
JUN	ATF2	antagonistic	3
JUN	FOSL2	antagonistic	1
JUN	JUNB	antagonistic	2
JUNB	ATF2	antagonistic	6
JUNB	JUN	antagonistic	2
JUNB	FOSL2	antagonistic	2

## Sheet: Figure 1g
All cooperative events			Cooperative events - 1-AD design			Cooperative events - 2-AD design
Fraction of TFs with literature evidence	Number of events		Fraction of TFs with literature evidence	Number of events		Fraction of TFs with literature evidence	Number of events
2/2	16		2/2	6		2/2	11
1/2	12		1/2	9		1/2	8
0/2	12		0/2	7		0/2	6

## Sheet: Figure 2b
TF-pairs pTF1.0	Column Labels
Row Labels	bHLH	bZIP	C2H2 ZF	E2F	Ets	GATA	HMG/Sox	Homeodomain	IRF	MBD	Nuclear receptor	Other	p53	Rel	SMAD	STAT	(blank)	Grand Total
bHLH	57																	57
bZIP	11	79																90
C2H2 ZF	19	21	31															71
E2F	5		1	9														15
Ets		3	1		2													6
GATA	1		3		2													6
HMG/Sox	4	1	2			1												8
Homeodomain	15	9	9	8	1	1	4	14										61
IRF			1		2				2									5
MBD	3	14	7		1	4				2								31
Nuclear receptor	77	6	33		1	1	3	11			74							206
Other	17	14	22	5	4	2		13		5	30	28						140
p53	7	5	11	2	2		1			1	4	13	3					49
Rel	3	3	5								6	4	1	7				29
SMAD	4	7	10	4		1	1	4		1	6	12	1		6			57
STAT	8	2	4	2				3	4		10			2		2		37
(blank)
Grand Total	231	164	140	30	15	10	9	45	6	9	130	57	5	9	6	2		868

## Sheet: Figure 2c
TF-pair array	Column Labels
Row Labels	bHLH	bZIP	C2H2 ZF	E2F	Ets	GATA	HMG/Sox	Homeodomain	IRF	MBD	Nuclear receptor	Other	p53	Rel	SMAD	Grand Total
bHLH	18															18
bZIP	6	39														45
C2H2 ZF	6	7	7													20
E2F	1			2												3
Ets		1														1
GATA			1													1
Homeodomain	7	2	1	6		1	2	3								22
MBD	2	5	2			1				1						11
Nuclear receptor	31	1	9			1	1	4			34					81
Other	1	3	5					1			11	10				31
p53	3	2	2	1	2		1			1	1	4				17
Rel	1		1								3	3	1	6		15
SMAD	3	6	3	3		1		2		1	1	1			5	26
STAT		1						1	2		2					6
Grand Total	79	67	31	12	2	4	4	11	2	3	52	18	1	6	5	297

## Sheet: Figure 2d
# cooperative+antagonistic events	# TF-pairs from literature	# TF-pairs from homology
0	81	28
1	45	17
2	36	16
3	27	13
4	16	10
5	2	2
6	1	1
7	1	0
8	0	1
9	0	0
10	0	0
11	0	0
12	0	0
13	0	0
14	0	0
15	0	0
16	0	0
17	0	0
18	0	0

## Sheet: Figure 2e
bait gene	# interactions seen by eY1H only	# interactions seen by both eY1H + pY1H	# interactions seen as pY1H cooperative events only
IL23A	25	0	60
IL32	62	7	14
CXCL8	18	1	40
IL18	15	1	32
CSF2	16	1	29
CCL15	15	8	10
CCL2	14	0	16
IL10	13	3	6
IL12B	16	0	2
CCL5	14	0	3
CX3CL1	15	0	0
TNF	6	0	9
TNFSF15	1	0	7
IL1RN	7	0	0
IFNG	5	0	0
IL1B	3	1	1
IFNB1	2	0	2
IL6	1	0	3

## Sheet: Figure 2f
eY1H interactions					pY1H interactions				summary
TF	bait gene	Interaction reported in Cytreg?			TF	bait gene	Interaction reported in Cytreg?		eY1H # total interactions	270
HNF4A	CCL15	no			RXRA	CCL2	no		eY1H # interactions in Cytreg	17
MAX	CCL15	no			PIN1	IL18	no		pY1H # total interactions	256
MITF	CCL15	no			PIN1	IL23A	no		pY1H # interactions in Cytreg	37
NFIA	CCL15	no			PIN1	CXCL8	no
NFIB	CCL15	no			GATA1	IL18	no
NFIC	CCL15	no			GATA1	IL23A	no
NFIX	CCL15	no			GATA1	CXCL8	no
NKX2-1	CCL15	no			RXRG	CCL15	no
NKX2-2	CCL15	no			RXRG	TNFSF15	no
NKX2-3	CCL15	no			RXRG	IL10	no
NR1H4	CCL15	no			RXRG	IL32	no
NR1I2	CCL15	no			RXRG	IL1B	no
NR2C2	CCL15	no			HOXC8	IL23A	no
NR2F1	CCL15	no			HOXB7	IL23A	no
NR2F2	CCL15	no			MYC	IL18	no
NR2F6	CCL15	no			RXRG	IL23A	no
NR4A1	CCL15	no			RELA	TNF	yes
NR4A2	CCL15	no			RELA	CCL2	yes
RARG	CCL15	no			HNF4A	IL18	no
RXRA	CCL15	no			RELA	IL23A	yes
RXRG	CCL15	no			SAFB	IL23A	no
TFEC	CCL15	no			RARG	IL18	no
ZIC1	CCL15	no			RARG	IL32	no
ELF2	CCL2	no			RARG	TNFSF15	no
ELF3	CCL2	no			RARG	TNF	no
ELK1	CCL2	yes			RARG	IL23A	no
ELK4	CCL2	no			RARG	CCL15	no
ETV1	CCL2	no			RARG	CSF2	no
ETV3	CCL2	no			RARG	CXCL8	no
ETV7	CCL2	no			RARB	IL32	no
GABPA	CCL2	no			RARB	CSF2	no
SMAD4	CCL2	yes			SMAD5	IL23A	no
SOX14	CCL2	no			SMAD5	CXCL8	no
SP4	CCL2	no			THRA	IL10	no
ZDHHC7	CCL2	no			THRA	IL23A	no
ZIC1	CCL2	no			THRA	CCL15	no
ZIC3	CCL2	no			THRA	CSF2	no
ETS1	CCL5	yes			THRA	IL18	no
HEY2	CCL5	no			TP53	IL23A	no
HHEX	CCL5	no			NR2C1	CSF2	no
HOXA6	CCL5	no			EGR1	CCL2	yes
HOXC8	CCL5	no			PPARD	TNFSF15	no
HSF2	CCL5	no			PPARD	IL23A	no
IRX5	CCL5	no			PPARD	CXCL8	no
IRX6	CCL5	no			TWIST2	CSF2	no
MLX	CCL5	no			GLI3	IL32	no
SIX6	CCL5	no			GLI3	TNF	no
SOX14	CCL5	no			GLI3	CCL15	no
TFAP2A	CCL5	no			ZNF24	IL23A	no
TFAP2B	CCL5	no			GATAD2A	IL18	no
ZNF710	CCL5	no			GATAD2A	IL23A	no
EBF1	CSF2	no			GATAD2A	CXCL8	no
EBF3	CSF2	no			ARNTL	IL18	no
ERF	CSF2	no			ESR1	IL18	no
HHEX	CSF2	no			ESR1	IL23A	no
KLF3	CSF2	no			ESR1	CCL2	yes
MAZ	CSF2	no			ESR1	CSF2	no
NR1I2	CSF2	yes			ARNTL	CSF2	no
NR2F2	CSF2	no			ARNTL	CXCL8	no
PLAGL1	CSF2	no			FOS	IL23A	yes
PLAGL2	CSF2	no			FOS	CSF2	yes
SOX14	CSF2	no			FOS	CXCL8	yes
TFAP2A	CSF2	no			ESRRA	CXCL8	no
TFAP2B	CSF2	no			ARNTL	CCL2	no
TFAP2E	CSF2	no			ATF2	CSF2	no
WT1	CSF2	no			IRF9	IL23A	no
ZIC1	CSF2	no			IRF9	CSF2	no
ZIC3	CSF2	no			RARG	IL10	no
ETS1	CX3CL1	no			RARG	CCL2	no
HEY2	CX3CL1	no			ARNTL	IL23A	no
HHEX	CX3CL1	no			ESR1	IL10	no
IRX5	CX3CL1	no			ESR1	IL12B	no
IRX6	CX3CL1	no			ESR1	CCL15	no
KLF3	CX3CL1	no			ATF3	CXCL8	no
MAZ	CX3CL1	no			DACH1	IL18	no
NKX2-2	CX3CL1	no			DACH1	IL23A	no
SATB2	CX3CL1	no			DACH1	CXCL8	no
TFAP2A	CX3CL1	no			FOSL2	CXCL8	no
TFAP2B	CX3CL1	no			MLX	CXCL8	no
WT1	CX3CL1	yes			MAX	CCL5	no
ZIC1	CX3CL1	no			MAX	IFNB1	no
ZIC3	CX3CL1	no			MAX	IL18	no
ZNF606	CX3CL1	no			MAX	IL23A	no
ALX4	CXCL8	no			MAX	CCL2	yes
ARX	CXCL8	no			MAX	CSF2	no
ATOH1	CXCL8	no			MAX	CXCL8	no
BHLHE22	CXCL8	no			ESR2	CCL2	no
ERF	CXCL8	no			ESR2	CXCL8	no
EVX2	CXCL8	no			ESRRG	IL23A	no
HOXA1	CXCL8	no			FOS	TNFSF15	no
HOXA2	CXCL8	no			NCOA1	CCL15	no
HOXB4	CXCL8	no			FOSL1	IL23A	no
HOXC5	CXCL8	no			IKZF3	IL18	no
MAFG	CXCL8	no			IKZF3	IL23A	no
MEOX1	CXCL8	no			IKZF3	CXCL8	no
NFIL3	CXCL8	no			IKZF3	IL10	no
REL	CXCL8	yes			DLX2	IL23A	no
TFAP2A	CXCL8	yes			ARNT	CCL15	no
TFAP2B	CXCL8	no			DACH1	IL32	no
TFAP2E	CXCL8	no			HIF1A	IL23A	no
ZDHHC7	CXCL8	no			HIF1A	CSF2	no
ZNF710	CXCL8	no			RELA	IL18	yes
FOXH1	IFNB1	no			NFYA	IL23A	no
SMAD4	IFNB1	yes			NFYA	CXCL8	no
EBF1	IFNG	no			HNF4A	CCL15	no
EBF3	IFNG	no			HOXB7	IL18	no
SALL3	IFNG	no			HOXB7	CXCL8	no
TBX20	IFNG	no			NR1H3	IL32	no
ZCCHC7	IFNG	no			RARA	IL32	no
DBX1	IL10	no			RARA	TNFSF15	no
EBF3	IL10	no			RARA	IL23A	no
MAFB	IL10	yes			RARA	CCL15	no
MAFF	IL10	no			SHOX	IL18	no
MAFG	IL10	no			SHOX	IL23A	no
NR1I2	IL10	yes			SHOX	CXCL8	no
NR2F1	IL10	no			SMAD1	IL10	no
NR2F2	IL10	no			SMAD3	IL32	no
NR2F6	IL10	no			RELA	CXCL8	yes
NRL	IL10	no			NFKB1	IL23A	yes
PLAGL1	IL10	no			NFKB1	CCL2	yes
PLAGL2	IL10	no			NFKB1	CSF2	yes
RXRG	IL10	no			NFKB1	CXCL8	yes
SMAD4	IL10	yes			NFKB1	IL32	yes
ZIC1	IL10	no			FOSL1	IL32	no
ZNF710	IL10	no			FOS	IL32	no
EBF1	IL12B	no			ATF2	TNF	yes
EBF3	IL12B	no			FOSB	CSF2	no
ESRRB	IL12B	no			FOSL1	CSF2	no
ESRRG	IL12B	no			FOS	IL6	yes
GLIS2	IL12B	no			STAT1	CCL2	yes
NR1I2	IL12B	no			TP53	IL18	no
NR2F6	IL12B	no			TP53	CXCL8	no
NR5A2	IL12B	no			ZFPM2	IL18	no
SIX3	IL12B	no			ZFPM2	IL23A	no
SPI1	IL12B	yes			ZFPM2	CXCL8	no
TFAP2A	IL12B	no			VDR	CCL15	no
TFAP2B	IL12B	no			RXRA	TNFSF15	no
TFAP2E	IL12B	no			NR1H3	IL10	no
TFAP4	IL12B	no			NR1H3	IL1B	no
ZBTB10	IL12B	no			NR1H3	CCL15	no
ZNF281	IL12B	no			E2F4	IL23A	no
ATOH1	IL18	no			MXD1	IL18	no
EBF3	IL18	no			RELA	CCL15	yes
ELF2	IL18	no			NR4A1	IL23A	no
ELK4	IL18	no			NR4A1	CCL15	no
GABPA	IL18	no			NR4A2	CCL15	no
KLF3	IL18	no			TP53	TNF	no
PROX1	IL18	no			TP53	CCL2	yes
SMAD4	IL18	no			ISL1	IL18	no
SP4	IL18	no			TEAD4	IL23A	no
SPIB	IL18	no			SAFB2	IL23A	no
SPIC	IL18	no			RXRA	IL18	no
TFAP2B	IL18	no			RXRA	IL32	no
TFAP2E	IL18	no			RXRA	TNF	no
ZDHHC7	IL18	no			RXRA	IL23A	no
ZIC1	IL18	no			RXRA	CCL15	no
ZIC3	IL18	no			RXRA	CSF2	no
NR1I2	IL1B	yes			RXRA	CXCL8	no
NR2F2	IL1B	no			IRX4	IL32	no
RXRG	IL1B	no			IRX4	IL23A	no
ZNF710	IL1B	no			IRX4	CXCL8	no
KLF12	IL1RN	no			ZBTB32	TNF	no
KLF17	IL1RN	no			NCOA3	IL32	no
KLF3	IL1RN	no			NCOA3	IL23A	no
KLF7	IL1RN	no			TFDP1	IL23A	no
MAZ	IL1RN	no			TFDP1	CXCL8	no
SP4	IL1RN	no			RXRG	CSF2	no
WT1	IL1RN	no			NCOA3	IL18	no
ELF2	IL23A	no			YY1	IL23A	no
ELF3	IL23A	no			NR2C2	CSF2	no
ELK1	IL23A	no			HOXA5	CSF2	no
ELK4	IL23A	no			SKI	IL32	no
ERF	IL23A	no			SKI	TNF	no
ETV1	IL23A	no			SKI	CCL15	no
ETV7	IL23A	no			ZNF446	IL23A	no
GABPA	IL23A	no			MBD2	IL18	no
GCM1	IL23A	no			MBD2	IL23A	no
GLIS2	IL23A	no			MBD2	CXCL8	no
HOXA6	IL23A	no			CLOCK	IL18	no
KLF15	IL23A	no			ESR2	IL18	no
KLF17	IL23A	no			ESR2	IL23A	no
KLF3	IL23A	no			ESR2	CSF2	no
KLF4	IL23A	yes			HIF1A	CXCL8	yes
MAZ	IL23A	no			JUNB	IL23A	no
MYF6	IL23A	no			JUNB	CSF2	no
SNAI1	IL23A	no			JUN	CXCL8	yes
SOX11	IL23A	no			NCOA1	CXCL8	no
SP4	IL23A	no			RORC	CCL2	no
SPIB	IL23A	no			RORC	CSF2	no
WT1	IL23A	no			SMAD3	CSF2	no
ZIC1	IL23A	no			STAT1	IL23A	no
ZIC3	IL23A	no			STAT1	CSF2	no
ZNF281	IL23A	yes			RXRG	CCL2	no
ATOH1	IL32	no			RXRG	CXCL8	no
EBF1	IL32	no			ZBTB32	IL23A	no
EBF3	IL32	no			ZBTB32	CSF2	no
ESRRA	IL32	no			NR2F2	IL10	no
ESRRB	IL32	no			NR2F2	IL12B	no
ESRRG	IL32	no			NR2F2	CCL15	no
GLIS2	IL32	no			NR2F2	CSF2	no
HNF4A	IL32	no			JUNB	CXCL8	no
KLF12	IL32	no			TP63	CXCL8	no
KLF2	IL32	no			JUN	IL18	yes
KLF3	IL32	no			JUN	IL23A	yes
KLF4	IL32	no			MLXIPL	CXCL8	no
LHX4	IL32	no			MXD3	CCL5	no
MAX	IL32	no			MXI1	CCL5	no
MAZ	IL32	no			MYC	IFNB1	no
MSC	IL32	no			MYC	IL23A	no
MYF6	IL32	no			MYC	CCL2	no
NFIA	IL32	no			MYC	CSF2	no
NFIB	IL32	no			MYC	CXCL8	yes
NFIC	IL32	no			NCOA1	CCL2	no
NFIX	IL32	no			NCOA1	IL23A	no
NR1D2	IL32	no			NCOA1	TNFSF15	no
NR1H4	IL32	no			NR1I2	CCL15	no
NR1I2	IL32	no			SMAD3	IL23A	yes
NR2C2	IL32	no			USF1	IL23A	no
NR2F1	IL32	no			ATF3	IL18	no
NR2F2	IL32	no			ATF3	IL23A	no
NR2F6	IL32	no			FOS	IL18	yes
NR5A2	IL32	no			SMAD4	IL10	yes
PLAG1	IL32	no			SMAD4	IL18	no
PLAGL1	IL32	no			SMAD4	IL23A	no
PLAGL2	IL32	no			SMAD4	CXCL8	no
RARA	IL32	no			SMAD3	IL18	no
RARB	IL32	no			MLX	IL23A	no
RARG	IL32	no			SMAD4	IL32	no
REL	IL32	no			JUN	CSF2	yes
RFX2	IL32	no			IKZF4	CXCL8	no
RORA	IL32	no			REL	IL18	no
RORC	IL32	no			REL	IL23A	yes
RXRA	IL32	no			NFYB	IL23A	no
RXRG	IL32	no			NFYB	CXCL8	no
SATB2	IL32	no			PBX1	IL18	no
SMAD3	IL32	no			PBX1	CXCL8	no
SMAD4	IL32	no			RELB	IL23A	no
SNAI1	IL32	no			SMAD1	IL23A	no
SP4	IL32	no			SOX5	IL18	no
TBX20	IL32	no			SOX6	IL18	no
TCF12	IL32	no			SOX6	IL23A	no
TCF3	IL32	no			SOX6	CXCL8	no
TCF4	IL32	no			TFAP2A	CXCL8	yes
TFAP2A	IL32	no			RELA	CSF2	yes
TFAP2B	IL32	no			RELB	IL32	yes
TFAP2E	IL32	no			JUNB	IL32	no
THRB	IL32	no			FOSL1	TNF	no
WT1	IL32	no			FOSL2	IL23A	no
ZBTB10	IL32	no			FOSB	IL23A	no
ZBTB7A	IL32	no			RELB	CCL2	no
ZBTB7B	IL32	no			FOSL2	CSF2	no
ZDHHC7	IL32	no			FOSB	IL32	no
ZFY	IL32	no			FOSL2	IL32	no
ZIC1	IL32	no			RELA	IL32	yes
ZIC3	IL32	no			FOSL2	IL6	yes
ZNF281	IL32	no			JUN	IL6	yes
ZNF524	IL32	no
ZNF549	IL32	no
ZNF581	IL32	no
ZNF599	IL32	no
ZNF711	IL32	no
ZNF740	IL32	no
EBF3	IL6	no
EBF3	TNF	no
KLF3	TNF	no
TFAP2A	TNF	yes
TFAP2B	TNF	yes
TFAP2E	TNF	no
ZSCAN4	TNF	no
SP4	TNFSF15	no

## Sheet: Figure 2g
eY1H interactions					pY1H interactions					summary			eY1H randomization results:	overlap with ChIP-seq		pY1H randomization results:	overlap with ChIP-seq
TF	bait gene	TF has ChIP-seq data?	Interaction reported by ChIP-seq?		TF	bait gene	TF has ChIP-seq data?	Interaction reported by ChIP-seq?		eY1H # total interactions (TF has ChIP-seq data)	176			61			123
HNF4A	CCL15	yes	yes		RXRA	CCL2	yes	yes		eY1H # interactions reported by ChIP-seq	66			58			114
MAX	CCL15	yes	yes		PIN1	IL18	no	no		pY1H # total interactions (TF has ChIP-seq data)	226			57			123
MITF	CCL15	yes	no		PIN1	IL23A	no	no		pY1H # interactions reported by ChIP-seq	129			57			115
NFIA	CCL15	yes	yes		PIN1	CXCL8	no	no						59			117
NFIB	CCL15	yes	no		GATA1	IL18	yes	no						62			116
NFIC	CCL15	yes	yes		GATA1	IL23A	yes	yes						63			115
NFIX	CCL15	no	no		GATA1	CXCL8	yes	yes						60			114
NKX2-1	CCL15	yes	yes		RXRG	TNFSF15	no	no						61			124
NKX2-2	CCL15	yes	yes		HOXC8	IL23A	yes	no						62			119
NKX2-3	CCL15	yes	no		HOXB7	IL23A	yes	no						55			119
NR1H4	CCL15	yes	no		MYC	IL18	yes	yes						58			118
NR1I2	CCL15	yes	yes		RXRG	IL23A	no	no						57			120
NR2C2	CCL15	yes	yes		RELA	TNF	yes	yes						62			114
NR2F1	CCL15	yes	yes		RELA	CCL2	yes	yes						62			114
NR2F2	CCL15	yes	no		HNF4A	IL18	yes	yes						58			127
NR2F6	CCL15	yes	yes		RELA	IL23A	yes	yes						56			113
NR4A1	CCL15	yes	no		SAFB	IL23A	yes	no						55			119
NR4A2	CCL15	yes	no		RARG	IL18	yes	no						61			111
RARG	CCL15	yes	yes		RARG	TNFSF15	yes	yes						61			120
RXRA	CCL15	yes	yes		RARG	TNF	yes	no						65			112
RXRG	CCL15	no	no		RARG	IL23A	yes	no						61			112
TFEC	CCL15	no	no		RARG	CSF2	yes	no						56			114
ZIC1	CCL15	no	no		RARG	CXCL8	yes	yes						61			115
ELF2	CCL2	yes	no		RARB	CSF2	yes	no						62			121
ELF3	CCL2	yes	yes		SMAD5	IL23A	yes	yes						63			121
ELK1	CCL2	yes	no		SMAD5	CXCL8	yes	no						66			114
ELK4	CCL2	yes	no		THRA	IL10	yes	no						58			121
ETV1	CCL2	yes	yes		THRA	IL23A	yes	no						52			119
ETV3	CCL2	no	no		THRA	CCL15	yes	no						61			122
ETV7	CCL2	yes	no		THRA	CSF2	yes	no						60			116
GABPA	CCL2	yes	yes		THRA	IL18	yes	no						55			114
SMAD4	CCL2	yes	no		TP53	IL23A	yes	yes						53			115
SOX14	CCL2	no	no		NR2C1	CSF2	yes	no						57			114
SP4	CCL2	yes	yes		EGR1	CCL2	yes	yes						63			119
ZDHHC7	CCL2	no	no		PPARD	TNFSF15	yes	no						58			118
ZIC1	CCL2	no	no		PPARD	IL23A	yes	no						61			125
ZIC3	CCL2	no	no		PPARD	CXCL8	yes	no						61			112
ETS1	CCL5	yes	no		TWIST2	CSF2	no	no						66			121
HEY2	CCL5	yes	no		GLI3	IL32	yes	no						58			115
HHEX	CCL5	yes	no		GLI3	TNF	yes	no						56			112
HOXA6	CCL5	yes	no		GLI3	CCL15	yes	no						58			109
HOXC8	CCL5	yes	no		ZNF24	IL23A	yes	yes						62			120
HSF2	CCL5	yes	no		GATAD2A	IL18	yes	no						67			117
IRX5	CCL5	yes	no		GATAD2A	IL23A	yes	yes						55			117
IRX6	CCL5	no	no		GATAD2A	CXCL8	yes	yes						60			123
MLX	CCL5	yes	no		ARNTL	IL18	yes	no						54			111
SIX6	CCL5	no	no		ESR1	IL18	yes	yes						63			116
SOX14	CCL5	no	no		ESR1	IL23A	yes	yes						56			116
TFAP2A	CCL5	no	no		ESR1	CCL2	yes	yes						63			115
TFAP2B	CCL5	no	no		ESR1	CSF2	yes	yes						60			114
ZNF710	CCL5	no	no		ARNTL	CSF2	yes	no						68			111
EBF1	CSF2	yes	yes		ARNTL	CXCL8	yes	yes						57			121
EBF3	CSF2	yes	no		FOS	IL23A	yes	yes						53			114
ERF	CSF2	yes	no		FOS	CSF2	yes	yes						58			112
HHEX	CSF2	yes	no		FOS	CXCL8	yes	yes						60			121
KLF3	CSF2	yes	no		ESRRA	CXCL8	yes	yes						69			116
MAZ	CSF2	yes	yes		ARNTL	CCL2	yes	yes						58			111
NR1I2	CSF2	yes	no		ATF2	CSF2	yes	no						58			113
NR2F2	CSF2	yes	yes		IRF9	IL23A	yes	yes						61			116
PLAGL1	CSF2	no	no		IRF9	CSF2	yes	no						60			123
PLAGL2	CSF2	no	no		RARG	IL10	yes	no						60			115
SOX14	CSF2	no	no		RARG	CCL2	yes	no						57			127
TFAP2A	CSF2	no	no		ARNTL	IL23A	yes	yes						56			117
TFAP2B	CSF2	no	no		ESR1	IL10	yes	yes						65			121
TFAP2E	CSF2	no	no		ESR1	IL12B	yes	yes						60			121
WT1	CSF2	no	no		ESR1	CCL15	yes	yes						63			108
ZIC1	CSF2	no	no		ATF3	CXCL8	yes	yes						62			123
ZIC3	CSF2	no	no		DACH1	IL18	yes	no						60			121
ETS1	CX3CL1	yes	yes		DACH1	IL23A	yes	no						63			116
HEY2	CX3CL1	yes	no		DACH1	CXCL8	yes	no						56			114
HHEX	CX3CL1	yes	no		FOSL2	CXCL8	yes	yes						60			114
IRX5	CX3CL1	yes	no		MLX	CXCL8	yes	no						57			110
IRX6	CX3CL1	no	no		MAX	CCL5	yes	yes						63			120
KLF3	CX3CL1	yes	no		MAX	IFNB1	yes	yes						59			119
MAZ	CX3CL1	yes	yes		MAX	IL18	yes	yes						67			122
NKX2-2	CX3CL1	yes	no		MAX	IL23A	yes	yes						58			117
SATB2	CX3CL1	no	no		MAX	CCL2	yes	yes						49			118
TFAP2A	CX3CL1	no	no		MAX	CSF2	yes	no						60			118
TFAP2B	CX3CL1	no	no		MAX	CXCL8	yes	yes						62			119
WT1	CX3CL1	no	no		ESR2	CCL2	yes	no						59			116
ZIC1	CX3CL1	no	no		ESR2	CXCL8	yes	no						59			121
ZIC3	CX3CL1	no	no		ESRRG	IL23A	no	no						58			118
ZNF606	CX3CL1	no	no		FOS	TNFSF15	yes	yes						63			115
ALX4	CXCL8	yes	no		NCOA1	CCL15	yes	no						61			115
ARX	CXCL8	no	no		FOSL1	IL23A	yes	yes						61			121
ATOH1	CXCL8	yes	no		IKZF3	IL18	yes	no						59			117
BHLHE22	CXCL8	no	no		IKZF3	IL23A	yes	no						67			122
ERF	CXCL8	yes	no		IKZF3	CXCL8	yes	no						58			120
EVX2	CXCL8	no	no		IKZF3	IL10	yes	no						58			112
HOXA1	CXCL8	no	no		DLX2	IL23A	yes	no						62			111
HOXA2	CXCL8	yes	yes		ARNT	CCL15	yes	no						65			117
HOXB4	CXCL8	yes	no		DACH1	IL32	yes	no						59			115
HOXC5	CXCL8	yes	no		HIF1A	IL23A	yes	yes						60			124
MAFG	CXCL8	yes	yes		HIF1A	CSF2	yes	yes						57			118
MEOX1	CXCL8	no	no		RELA	IL18	yes	yes						60			117
NFIL3	CXCL8	yes	yes		NFYA	IL23A	yes	no						59			120
REL	CXCL8	yes	no		NFYA	CXCL8	yes	yes						63			113
TFAP2A	CXCL8	no	no		HOXB7	IL18	yes	no						55			121
TFAP2B	CXCL8	no	no		HOXB7	CXCL8	yes	no						59			119
TFAP2E	CXCL8	no	no		NR1H3	IL32	yes	yes						58			114
ZDHHC7	CXCL8	no	no		RARA	TNFSF15	yes	no						58			116
ZNF710	CXCL8	no	no		RARA	IL23A	yes	yes						63			117
FOXH1	IFNB1	yes	no		RARA	CCL15	yes	yes						60			116
SMAD4	IFNB1	yes	no		SHOX	IL18	no	no						55			122
EBF1	IFNG	yes	yes		SHOX	IL23A	no	no						61			122
EBF3	IFNG	yes	no		SHOX	CXCL8	no	no						57			116
SALL3	IFNG	yes	no		SMAD1	IL10	yes	no						56			116
TBX20	IFNG	no	no		RELA	CXCL8	yes	yes						62			114
ZCCHC7	IFNG	no	no		NFKB1	IL23A	yes	yes						59			116
DBX1	IL10	no	no		NFKB1	CCL2	yes	no						56			112
EBF3	IL10	yes	no		NFKB1	CSF2	yes	yes						59			117
MAFB	IL10	yes	no		NFKB1	CXCL8	yes	yes						64			112
MAFF	IL10	yes	yes		NFKB1	IL32	yes	yes						65			117
MAFG	IL10	yes	yes		FOSL1	IL32	yes	no						58			121
NR1I2	IL10	yes	no		FOS	IL32	yes	yes						61			119
NR2F1	IL10	yes	yes		ATF2	TNF	yes	yes						59			121
NR2F2	IL10	yes	no		FOSB	CSF2	yes	no						63			117
NR2F6	IL10	yes	no		FOSL1	CSF2	yes	yes						65			116
NRL	IL10	no	no		FOS	IL6	yes	yes						65			115
PLAGL1	IL10	no	no		STAT1	CCL2	yes	yes						50			118
PLAGL2	IL10	no	no		TP53	IL18	yes	yes						55			118
RXRG	IL10	no	no		TP53	CXCL8	yes	yes						65			115
SMAD4	IL10	yes	no		ZFPM2	IL18	no	no						59			109
ZIC1	IL10	no	no		ZFPM2	IL23A	no	no						64			117
ZNF710	IL10	no	no		ZFPM2	CXCL8	no	no						60			122
EBF1	IL12B	yes	no		VDR	CCL15	yes	no						59			118
EBF3	IL12B	yes	yes		RXRA	TNFSF15	yes	no						57			118
ESRRB	IL12B	no	no		NR1H3	IL10	yes	no						58			118
ESRRG	IL12B	no	no		NR1H3	IL1B	yes	yes						64			115
GLIS2	IL12B	yes	yes		NR1H3	CCL15	yes	yes						55			116
NR1I2	IL12B	yes	no		E2F4	IL23A	yes	yes						64			119
NR2F6	IL12B	yes	yes		MXD1	IL18	yes	no						63			107
NR5A2	IL12B	yes	no		RELA	CCL15	yes	yes						57			113
SIX3	IL12B	no	no		NR4A1	IL23A	yes	yes						61			111
SPI1	IL12B	yes	yes		TP53	TNF	yes	yes						58			115
TFAP2A	IL12B	no	no		TP53	CCL2	yes	yes						63			120
TFAP2B	IL12B	no	no		ISL1	IL18	yes	yes						61			114
TFAP2E	IL12B	no	no		TEAD4	IL23A	yes	yes						56			125
TFAP4	IL12B	yes	yes		SAFB2	IL23A	yes	no						59			123
ZBTB10	IL12B	yes	no		RXRA	IL18	yes	yes						58			117
ZNF281	IL12B	yes	no		RXRA	TNF	yes	yes						64			124
ATOH1	IL18	yes	no		RXRA	IL23A	yes	yes						55			115
EBF3	IL18	yes	no		RXRA	CSF2	yes	yes						58			123
ELF2	IL18	yes	no		RXRA	CXCL8	yes	yes						65			110
ELK4	IL18	yes	no		IRX4	IL32	no	no						55			114
GABPA	IL18	yes	yes		IRX4	IL23A	no	no						67			124
KLF3	IL18	yes	no		IRX4	CXCL8	no	no						56			111
PROX1	IL18	yes	no		ZBTB32	TNF	no	no						52			113
SMAD4	IL18	yes	no		NCOA3	IL32	yes	no						57			112
SP4	IL18	yes	no		NCOA3	IL23A	yes	no						61			125
SPIB	IL18	yes	no		TFDP1	IL23A	yes	yes						52			119
SPIC	IL18	no	no		TFDP1	CXCL8	yes	no						66			115
TFAP2B	IL18	no	no		RXRG	CSF2	no	no						54			120
TFAP2E	IL18	no	no		NCOA3	IL18	yes	no						54			116
ZDHHC7	IL18	no	no		YY1	IL23A	yes	yes						51			118
ZIC1	IL18	no	no		NR2C2	CSF2	yes	yes						64			119
ZIC3	IL18	no	no		HOXA5	CSF2	yes	no						63			113
NR1I2	IL1B	yes	no		SKI	IL32	yes	yes						57			104
NR2F2	IL1B	yes	yes		SKI	TNF	yes	yes						57			115
RXRG	IL1B	no	no		SKI	CCL15	yes	yes						64			113
ZNF710	IL1B	no	no		ZNF446	IL23A	no	no						52			112
KLF12	IL1RN	yes	no		MBD2	IL18	yes	no						57			117
KLF17	IL1RN	yes	no		MBD2	IL23A	yes	yes						64			117
KLF3	IL1RN	yes	no		MBD2	CXCL8	yes	no						61			114
KLF7	IL1RN	yes	no		CLOCK	IL18	yes	no						64			118
MAZ	IL1RN	yes	yes		ESR2	IL18	yes	no						59			121
SP4	IL1RN	yes	no		ESR2	IL23A	yes	no						61			122
WT1	IL1RN	no	no		ESR2	CSF2	yes	no						58			116
ELF2	IL23A	yes	no		HIF1A	CXCL8	yes	yes						59			123
ELF3	IL23A	yes	yes		JUNB	IL23A	yes	yes						62			124
ELK1	IL23A	yes	yes		JUNB	CSF2	yes	yes						59			116
ELK4	IL23A	yes	no		JUN	CXCL8	yes	yes						60			118
ERF	IL23A	yes	no		NCOA1	CXCL8	yes	no						61			112
ETV1	IL23A	yes	yes		RORC	CCL2	yes	no						58			114
ETV7	IL23A	yes	no		RORC	CSF2	yes	no						59			122
GABPA	IL23A	yes	yes		SMAD3	CSF2	yes	yes						55			114
GCM1	IL23A	no	no		STAT1	IL23A	yes	yes						60			115
GLIS2	IL23A	yes	no		STAT1	CSF2	yes	no						60			120
HOXA6	IL23A	yes	no		RXRG	CCL2	no	no						61			110
KLF15	IL23A	yes	no		RXRG	CXCL8	no	no						59			116
KLF17	IL23A	yes	no		ZBTB32	IL23A	no	no						61			115
KLF3	IL23A	yes	no		ZBTB32	CSF2	no	no						57			119
KLF4	IL23A	no	no		NR2F2	IL12B	yes	yes						62			115
MAZ	IL23A	yes	yes		JUNB	CXCL8	yes	yes						53			122
MYF6	IL23A	yes	no		TP63	CXCL8	yes	yes						61			120
SNAI1	IL23A	yes	no		JUN	IL18	yes	yes						57			124
SOX11	IL23A	yes	no		JUN	IL23A	yes	yes						56			111
SP4	IL23A	yes	no		MLXIPL	CXCL8	no	no						59			118
SPIB	IL23A	yes	yes		MXD3	CCL5	yes	no						58			116
WT1	IL23A	no	no		MXI1	CCL5	yes	no						62			119
ZIC1	IL23A	no	no		MYC	IFNB1	yes	no						56			116
ZIC3	IL23A	no	no		MYC	IL23A	yes	yes						59			118
ZNF281	IL23A	yes	no		MYC	CCL2	yes	yes						59			111
ATOH1	IL32	yes	no		MYC	CSF2	yes	yes						61			116
EBF1	IL32	yes	no		MYC	CXCL8	yes	yes						61			121
EBF3	IL32	yes	no		NCOA1	CCL2	yes	no						61			116
ESRRA	IL32	yes	yes		NCOA1	IL23A	yes	yes						55			113
ESRRB	IL32	no	no		NCOA1	TNFSF15	yes	no						61			117
ESRRG	IL32	no	no		SMAD3	IL23A	yes	yes						69			116
GLIS2	IL32	yes	yes		USF1	IL23A	yes	yes						64			113
HNF4A	IL32	yes	yes		ATF3	IL18	yes	no						61			115
KLF12	IL32	yes	no		ATF3	IL23A	yes	yes						50			121
KLF2	IL32	no	no		FOS	IL18	yes	yes						62			116
KLF3	IL32	yes	yes		SMAD4	IL23A	yes	yes						62			112
KLF4	IL32	no	no		SMAD4	CXCL8	yes	yes						63			113
LHX4	IL32	yes	no		SMAD3	IL18	yes	yes						52			110
MAX	IL32	yes	yes		MLX	IL23A	yes	no						66			111
MAZ	IL32	yes	yes		JUN	CSF2	yes	yes						56			118
MSC	IL32	yes	no		IKZF4	CXCL8	no	no						64			122
MYF6	IL32	yes	no		REL	IL18	yes	no						58			109
NFIA	IL32	yes	yes		REL	IL23A	yes	yes						61			115
NFIB	IL32	yes	no		NFYB	IL23A	yes	no						63			120
NFIC	IL32	yes	yes		NFYB	CXCL8	yes	no						65			116
NFIX	IL32	no	no		PBX1	IL18	yes	no						69			123
NR1D2	IL32	no	no		PBX1	CXCL8	yes	no						64			119
NR1H4	IL32	yes	no		RELB	IL23A	yes	yes						63			126
NR1I2	IL32	yes	no		SMAD1	IL23A	yes	yes						59			126
NR2C2	IL32	yes	no		SOX5	IL18	yes	no						63			125
NR2F1	IL32	yes	yes		SOX6	IL18	yes	no						60			121
NR2F2	IL32	yes	yes		SOX6	IL23A	yes	yes						58			113
NR2F6	IL32	yes	yes		SOX6	CXCL8	yes	no						60			117
NR5A2	IL32	yes	no		RELA	CSF2	yes	yes						58			120
PLAG1	IL32	yes	no		RELB	IL32	yes	yes						57			119
PLAGL1	IL32	no	no		JUNB	IL32	yes	yes						61			121
PLAGL2	IL32	no	no		FOSL1	TNF	yes	no						55			117
RARA	IL32	yes	yes		FOSL2	IL23A	yes	yes						61			126
RARB	IL32	yes	no		FOSB	IL23A	yes	yes						64			115
RARG	IL32	yes	yes		RELB	CCL2	yes	no						67			117
REL	IL32	yes	yes		FOSL2	CSF2	yes	yes						65			118
RFX2	IL32	yes	no		FOSB	IL32	yes	no						55			113
RORA	IL32	yes	no		FOSL2	IL32	yes	yes						66			119
RORC	IL32	yes	no		RELA	IL32	yes	yes						54			117
RXRA	IL32	yes	yes		FOSL2	IL6	yes	yes						57			109
RXRG	IL32	no	no		JUN	IL6	yes	yes						67			118
SATB2	IL32	no	no		HNF4A	CCL15	yes	yes						51			124
SMAD3	IL32	yes	yes		NR1I2	CCL15	yes	yes						62			117
SMAD4	IL32	yes	yes		NR2F2	CCL15	yes	no						63			119
SNAI1	IL32	yes	no		NR4A1	CCL15	yes	no						59			121
SP4	IL32	yes	yes		NR4A2	CCL15	yes	no						56			117
TBX20	IL32	no	no		RARG	CCL15	yes	yes						59			120
TCF12	IL32	yes	yes		RXRA	CCL15	yes	yes						55			119
TCF3	IL32	yes	yes		RXRG	CCL15	no	no						69			122
TCF4	IL32	yes	yes		NR2F2	CSF2	yes	yes						60			115
TFAP2A	IL32	no	no		TFAP2A	CXCL8	no	no						59			116
TFAP2B	IL32	no	no		NR2F2	IL10	yes	no						61			115
TFAP2E	IL32	no	no		RXRG	IL10	no	no						60			117
THRB	IL32	yes	yes		SMAD4	IL10	yes	no						55			114
WT1	IL32	no	no		SMAD4	IL18	yes	no						59			114
ZBTB10	IL32	yes	no		RXRG	IL1B	no	no						56			116
ZBTB7A	IL32	yes	yes		RARA	IL32	yes	yes						62			121
ZBTB7B	IL32	yes	yes		RARB	IL32	yes	no						63			119
ZDHHC7	IL32	no	no		RARG	IL32	yes	yes						57			121
ZFY	IL32	no	no		RXRA	IL32	yes	yes						58			108
ZIC1	IL32	no	no		RXRG	IL32	no	no						56			118
ZIC3	IL32	no	no		SMAD3	IL32	yes	yes						56			113
ZNF281	IL32	yes	no		SMAD4	IL32	yes	yes						59			119
ZNF524	IL32	yes	no											60			122
ZNF549	IL32	yes	no											62			118
ZNF581	IL32	yes	no											58			116
ZNF599	IL32	no	no											55			120
ZNF711	IL32	yes	no											58			110
ZNF740	IL32	yes	no											61			126
EBF3	IL6	yes	no											60			114
EBF3	TNF	yes	no											64			114
KLF3	TNF	yes	no											60			117
TFAP2A	TNF	no	no											60			115
TFAP2B	TNF	no	no											58			115
TFAP2E	TNF	no	no											67			116
ZSCAN4	TNF	yes	no											60			113
SP4	TNFSF15	yes	no											60			114
														62			116
														60			121
														65			113
														57			120
														59			113
														65			119
														57			113
														60			121
														55			120
														56			122
														59			113
														62			121
														62			123
														56			123
														68			114
														61			118
														64			120
														62			115
														64			120
														61			118
														57			114
														61			121
														60			114
														62			121
														58			120
														56			119
														63			114
														59			120
														58			115
														60			119
														55			115
														57			114
														63			118
														58			117
														63			106
														61			118
														62			121
														63			114
														65			115
														63			112
														58			119
														63			116
														56			120
														59			116
														53			120
														62			113
														56			118
														56			119
														58			115
														60			119
														58			126
														67			118
														62			118
														60			112
														56			114
														64			115
														58			116
														60			115
														59			109
														62			123
														51			113
														62			117
														60			113
														60			121
														58			121
														58			121
														52			114
														59			115
														58			113
														58			113
														63			123
														63			119
														60			116
														62			122
														62			114
														63			115
														58			124
														54			119
														59			118
														52			116
														54			116
														53			116
														53			115
														60			111
														56			113
														61			115
														53			122
														59			114
														64			108
														59			118
														57			114
														63			119
														67			119
														63			111
														61			125
														61			111
														58			111
														56			117
														58			118
														62			112
														60			119
														67			116
														58			120
														58			119
														60			120
														59			120
														63			124
														57			114
														58			117
														60			117
														64			113
														62			116
														53			114
														59			109
														61			115
														60			118
														54			116
														56			120
														68			118
														62			117
														61			116
														61			117
														56			120
														55			113
														55			109
														59			119
														58			116
														56			117
														60			110
														54			115
														61			120
														65			112
														64			116
														59			112
														57			113
														52			123
														62			116
														58			112
														59			120
														63			122
														58			117
														60			119
														66			111
														58			117
														62			120
														60			121
														57			117
														61			121
														57			121
														63			120
														65			121
														54			111
														59			111
														55			117
														52			117
														59			119
														62			113
														65			116
														56			116
														58			121
														53			115
														57			113
														62			112
														58			120
														63			114
														63			123
														62			111
														61			117
														62			117
														53			119
														65			117
														63			123
														61			116
														65			113
														60			118
														55			123
														60			111
														68			118
														61			113
														55			115
														53			115
														63			119
														58			117
														61			118
														65			121
														68			113
														58			119
														66			114
														65			117
														53			111
														56			119
														56			116
														63			113
														64			116
														57			119
														61			124
														56			118
														70			117
														62			112
														57			114
														60			119
														60			121
														57			117
														56			112
														56			121
														58			117
														67			117
														59			115
														54			116
														63			120
														56			119
														61			117
														60			117
														54			112
														55			107
														59			121
														59			119
														65			117
														63			108
														61			116
														65			116
														61			126
														57			120
														58			119
														55			115
														63			117
														56			120
														58			118
														61			119
														56			115
														64			121
														63			120
														56			118
														60			119
														58			113
														57			118
														62			124
														64			120
														61			113
														53			121
														68			112
														57			117
														57			121
														57			113
														59			122
														57			118
														59			112
														53			119
														66			116
														58			113
														54			118
														63			122
														56			109
														58			118
														53			118
														58			120
														57			118
														63			115
														57			122
														55			113
														60			117
														58			123
														59			114
														52			117
														58			115
														51			129
														65			113
														57			123
														57			117
														62			114
														65			115
														49			122
														61			112
														61			113
														65			121
														57			121
														58			120
														59			116
														57			116
														63			117
														57			116
														61			115
														55			118
														57			120
														67			118
														58			115
														67			116
														63			123
														62			115
														60			121
														62			120
														61			116
														56			122
														60			120
														66			115
														62			115
														59			113
														65			122
														58			116
														55			126
														58			120
														68			114
														55			122
														62			115
														60			118
														59			118
														57			112
														63			111
														60			118
														61			116
														61			119
														66			114
														65			121
														64			112
														62			126
														56			114
														55			113
														53			120
														54			117
														57			115
														64			116
														62			118
														64			109
														60			119
														60			115
														62			118
														64			121
														59			111
														57			120
														60			121
														61			122
														53			119
														60			118
														57			117
														54			121
														54			112
														59			107
														61			115
														58			121
														56			118
														62			122
														58			117
														58			116
														65			110
														59			118
														60			113
														64			115
														64			126
														61			121
														57			121
														53			115
														58			123
														67			114
														62			117
														51			117
														68			110
														60			121
														60			118
														58			118
														61			122
														60			117
														57			109
														60			113
														60			111
														58			118
														53			110
														60			117
														61			116
														59			116
														64			116
														52			120
														54			115
														55			111
														57			117
														62			117
														61			117
														63			120
														61			111
														56			113
														62			117
														66			116
														56			117
														57			123
														64			117
														62			120
														60			123
														61			119
														56			120
														65			116
														60			117
														61			125
														60			114
														67			118
														58			120
														57			117
														55			120
														60			118
														56			116
														59			124
														59			112
														55			117
														65			118
														66			118
														61			117
														68			114
														66			121
														59			122
														55			117
														63			118
														66			118
														64			116
														57			124
														62			121
														58			109
														59			115
														60			113
														60			122
														62			111
														58			121
														59			123
														59			115
														66			113
														60			122
														58			117
														66			115
														64			126
														64			126
														53			123
														56			118
														61			120
														54			114
														62			120
														59			114
														58			110
														65			119
														59			116
														56			116
														55			115
														59			111
														58			119
														63			111
														61			120
														64			117
														57			117
														55			113
														60			117
														57			125
														60			121
														61			115
														60			108
														60			112
														60			112
														60			115
														60			116
														55			106
														58			120
														59			119
														60			121
														59			122
														61			117
														57			117
														57			115
														65			120
														55			117
														62			111
														64			106
														61			114
														59			114
														61			121
														57			117
														58			114
														52			118
														57			114
														57			119
														60			122
														61			118
														61			117
														64			115
														57			117
														63			120
														60			113
														62			119
														54			118
														58			122
														62			120
														61			112
														59			110
														58			113
														62			119
														60			117
														59			120
														60			123
														60			116
														59			116
														59			120
														52			115
														55			117
														63			109
														63			117
														60			119
														57			115
														68			116
														66			119
														65			113
														61			119
														59			119
														66			110
														59			121
														64			123
														60			114
														59			112
														56			115
														59			116
														61			114
														58			116
														61			118
														61			115
														54			110
														62			116
														57			119
														60			116
														62			122
														64			122
														57			119
														56			121
														57			115
														59			120
														65			117
														57			121
														55			112
														65			112
														62			120
														62			116
														54			115
														56			118
														58			115
														62			117
														62			120
														63			118
														62			115
														60			122
														62			111
														58			117
														59			123
														57			120
														56			119
														54			120
														57			117
														57			116
														57			113
														62			119
														59			125
														62			115
														53			123
														62			123
														57			109
														51			122
														56			114
														57			108
														57			110
														64			110
														58			117
														60			121
														60			111
														52			113
														57			122
														65			119
														61			119
														56			109
														57			115
														59			117
														52			116
														63			116
														61			117
														59			112
														59			120
														59			120
														59			113
														58			124
														57			116
														64			119
														63			121
														58			118
														61			118
														54			116
														59			114
														60			123
														58			121
														57			118
														58			119
														66			113
														67			121
														60			121
														63			116
														62			118
														57			114
														54			116
														60			111
														57			120
														57			118
														64			111
														60			117
														58			118
														57			110
														67			113
														60			121
														57			124
														58			115
														58			123
														60			116
														53			114
														62			116
														59			113
														62			127
														63			123
														61			121
														53			117
														57			118
														64			119
														55			121
														57			118
														64			116
														60			115
														64			117
														58			124
														56			121
														58			111
														57			121
														56			115
														57			124
														67			123
														65			115
														51			113
														53			117
														59			120
														58			111
														59			122
														57			113
														56			124
														59			121
														61			113
														59			121
														64			115
														58			118
														64			121
														58			122
														58			117
														53			118
														56			121
														57			119
														65			117
														58			130
														61			123
														55			117
														63			125
														56			116
														61			117
														60			116
														59			116
														62			117
														62			116
														62			113
														58			113
														55			122
														66			115
														59			117
														60			113
														60			117
														63			115
														67			118
														61			118
														59			113
														55			123
														63			116
														61			114
														59			115
														55			114
														58			120
														56			120
														64			118
														54			118
														63			120
														60			118
														63			122
														66			116
														60			127
														54			113
														53			120
														61			125
														56			122
														59			113
														57			124
														65			118
														62			118
														57			119
														57			113
														60			125
														58			118
														61			112
														65			114
														63			120
														58			115
														60			117
														59			114
														63			120
														62			119
														65			122
														52			117
														60			114
														50			113
														66			118
														59			112
														60			116
														60			117
														56			120
														56			126
														54			111
														61			116
														57			118
														62			119
														56			112
														64			122
														59			116
														59			121
														65			121
														56			116
														61			123
														63			112
														63			125
														63			117
														61			116
														61			117
														63			115
														58			120
														60			117
														56			120
														62			114
														53			122
														62			121
														63			119
														62			114
														53			123
														61			118
														58			122
														63			119
														59			118
														52			121
														59			119
														59			118
														64			113
														58			113
														51			115
														65			118
														60			119
														58			117
														60			114
														56			119
														58			118
														61			114
														57			112
														57			116
														58			120
														59			115
														59			119
														61			114
														58			120
														59			117
														64			118
														57			124
														62			117
														62			121
														58			118
														61			118
														57			118
														63			115
														60			112
														66			116
														59			119
														55			125
														62			119
														66			118
														61			115
														65			110
														65			125
														57			120
														65			122
														59			122
														53			121
														62			113
														56			120
														59			124
														60			116
														56			121
														61			119
														64			123
														57			116
														50			110
														63			120
														64			123
														59			119
														68			114
														61			118
														66			113
														54			114
														56			120
														59			114
														59			121
														56			112
														72			117
														56			111
														56			111
														64			120
														52			112
														63			116
														60			117
														59			113
														59			114
														54			117
														57			120
														53			120
														61			123
														58			116
														57			119
														53			116
														59			118
														63			118
														64			125
														56			126
														51			120
														65			117
														64			113
														56			118
														57			112
														62			117
														57			119
														57			120
														64			116
														58			115
														65			122
														62			120
														64			118
														60			117
														60			114
														62			121
														67			121
														60			122
														55			122
														52			122
														58			121
														66			113
														59			115
														57			116
														62			123
														53			117
														58			110
														57			117
														64			118
														65			117
														60			117
														64			112
														56			117
														58			116
														59			114
														60			112
														54			118
														57			122
														63			112
														61			110
														58			123
														59			120
														60			110
														60			111
														65			121
														63			116
														59			120
														59			118
														62			114
														54			120
														64			113
														58			117
														60			122
														63			120
														56			119
														58			117
														66			120
														62			115
														60			115
														57			120
														55			118
														57			117
														59			116
														61			116
														59			118
														57			117
														67			122
														62			117
														59			122
														60			114
														62			119
														56			114
														60			114
														55			116
														62			118
														59			113
														64			121
														60			117
														62			117
														58			121
														54			118
														56			122
														60			125
														57			121
														58			115
														62			121
														57			120
														57			115
														60			123
														66			125
														60			117
														63			122
														66			113
														61			115
														57			120
														58			115
														57			120
														55			111
														63			113
														62			121
														66			108
														61			109
														58			113
														61			120
														63			116
														60			119
														53			116
														62			115
														59			114
														58			116
														58			115
														59			121
														60			113
														61			119
														64			114
														57			112
														61			121
														60			111
														57			120
														60			123
														56			113
														59			121
														67			112
														57			115
														61			122
														63			113
														60			123
														62			115
														63			112
														62			124
														59			113
														53			116
														54			118
														61			114
														62			117
														56			117
														58			118
														54			117
														69			116
														62			118
														59			116
														63			120
														60			124
														64			113
														56			114
														61			111
														61			112
														62			117
														55			117
														56			123
														58			121
														58			112
														58			124
														59			123
														54			113
														62			122
														59			119
														65			118
														61			120
														58			117
														59			120
														60			124
														55			119
														59			118
														63			120
														61			122
														58			112
														62			118
														64			121
														61			114
														64			113
														58			113
														61			107
														63			119
														61			111
														60			118
														64			116
														61			117
														64			114
														57			126
														63			112
														54			119
														62			118
														64			114
														56			114
														58			124
														64			119
														60			110
														57			111
														58			116
														53			117
														61			116
														62			118
														61			121
														55			122
														59			113
														62			116
														60			116
														57			118
														57			112
														56			119
														61			117
														64			112
														56			126
														61			121
														64			117
														64			116
														62			114
														60			116
														51			125
														59			120
														59			119
														64			117
														62			112
														58			123
														61			124
														61			119
														65			123
														54			120
														56			108
														51			115
														56			121
														60			116
														65			121
														57			114
														62			119
														58			119
														56			115
														58			115
														57			111
														53			121
														56			117
														68			112
														60			115
														57			116
														62			118
														58			114
														59			116
														63			114
														65			120
														60			118
														58			106
														66			115
														58			114
														60			121
														62			119
														64			121
														60			119
														61			117
														64			119
														59			110
														65			114
														60			112
														54			118
														59			121
														66			113
														51			121
														56			123
														58			118
														54			114
														59			110
														63			120
														58			110
														58			117
														63			116
														54			125
														61			116
														58			127
														58			121
														58			122
														64			116
														57			111
														60			113
														57			122
														69			115
														69			122
														63			120
														60			120
														62			113
														56			117
														60			120
														64			111
														56			116
														61			117
														60			115
														59			113
														62			119
														60			114
														64			112
														59			120
														53			116
														65			126
														59			118
														60			116
														58			130
														65			116
														58			114
														61			120
														53			126
														56			117
														67			112
														60			120
														61			117
														59			126
														64			120
														58			124
														63			115
														57			112
														54			115
														61			115
														62			112
														57			123
														59			116
														62			118
														57			120
														60			120
														67			115
														56			113
														60			114
														69			122
														61			121
														58			107
														65			120
														54			116
														59			116
														59			114
														60			118
														57			114
														59			126
														64			113
														57			112
														60			118
														58			117
														61			123
														59			119
														55			116
														63			114
														59			113
														58			122
														58			123
														61			121
														63			121
														60			122
														57			113
														59			120
														56			113
														58			117
														63			121
														60			116
														63			119
														59			115
														55			115
														56			119
														58			119
														63			120
														55			120
														53			117
														59			119
														62			110
														61			119
														57			117
														59			118
														61			116
														65			110
														56			111
														60			115
														64			118
														55			110
														52			119
														59			120
														57			111
														58			120
														64			116
														60			114
														66			117
														61			120
														63			117
														54			117
														57			121
														61			119
														60			114
														57			113
														59			118
														62			119
														60			120
														65			118
														59			119
														61			118
														59			118
														51			120
														59			110
														53			121
														70			119
														63			123
														63			117
														57			119
														56			112
														57			119
														58			116
														58			113
														58			120
														55			125
														60			118
														56			120
														60			117
														55			123
														66			113
														53			114
														65			126
														59			111
														61			123
														59			118
														60			130
														67			121
														55			116
														63			118
														63			111
														67			115
														62			113
														64			113
														55			114
														56			119
														61			116
														62			120
														51			114
														60			124
														64			122
														58			113
														58			115
														64			120
														62			111
														56			117
														56			108
														63			120
														57			120
														61			115
														61			121
														59			119
														59			123
														62			108
														63			116
														60			117
														63			116
														63			126
														52			119
														55			116
														61			119
														59			116
														61			116
														58			117
														59			116
														56			124
														60			111
														57			118
														61			123
														58			117
														60			116
														64			116
														59			121
														52			116
														63			117
														65			119
														59			120
														62			114
														62			111
														64			117
														63			117
														56			125
														57			113
														56			122
														61			120
														60			119
														64			121
														65			120
														63			115
														60			116
														54			121
														60			117
														62			118
														57			117
														55			116
														53			114
														63			111
														63			118
														58			118
														60			120
														61			120
														64			114
														64			117
														61			118
														56			122
														53			126
														69			114
														64			113
														61			108
														62			117
														63			115
														57			119
														58			121
														62			124
														58			124
														57			119
														52			114
														62			111
														62			118
														58			118
														65			117
														61			116
														59			113
														62			118
														55			111
														59			119
														59			116
														60			122
														60			118
														64			112
														57			117
														55			121
														62			122
														60			121
														58			117
														62			112
														65			121
														56			113
														65			111
														62			127
														53			110
														65			125
														51			114
														57			115
														58			116
														60			120
														58			118
														57			117
														60			117
														57			116
														57			116
														60			114
														63			118
														54			118
														60			116
														55			121
														57			115
														61			117
														59			112
														59			118
														59			114
														60			118
														56			112
														60			126
														55			114
														62			123
														66			120
														66			108
														63			117
														62			122
														63			120
														65			115
														59			112
														61			121
														63			120
														62			115
														59			112
														61			117
														64			122
														66			113
														65			116
														65			124
														59			120
														55			117
														53			117
														62			121
														61			121
														54			114
														61			116
														60			114
														64			118
														57			113
														55			115
														61			115
														53			118
														59			124
														66			122
														58			119
														56			112
														62			119
														62			117
														62			116
														58			119
														60			117
														58			119
														57			116
														55			115
														58			118
														58			117
														61			119
														63			117
														67			114
														53			113
														57			105
														59			118
														59			124
														59			121
														58			126
														65			124
														52			111
														57			120
														62			122
														60			120
														60			121
														53			122
														64			117
														67			117
														64			117
														64			118
														57			121
														55			118
														58			118
														65			117
														61			128
														57			109
														62			120
														58			110
														62			119
														63			114
														60			116
														62			118
														61			110
														63			107
														57			108
														56			124
														62			118
														59			112
														60			117
														61			110
														61			120
														57			119
														59			116
														61			117
														59			110
														62			119
														56			122
														61			116
														64			119
														61			122
														54			117
														59			114
														61			118
														59			121
														56			110
														61			117
														62			116
														54			119
														66			115
														57			120
														58			120
														67			113
														63			116
														69			117
														62			108
														60			113
														61			120
														63			118
														61			122
														63			118
														63			119
														58			126
														59			116
														52			110
														50			115
														56			110
														60			118
														61			117
														60			110
														58			115
														58			111
														63			116
														55			111
														63			116
														66			121
														62			110
														58			123
														63			119
														54			124
														68			116
														58			112
														57			116
														59			109
														67			119
														54			121
														54			110
														55			123
														54			120
														67			115
														62			114
														54			116
														55			119
														54			122
														51			114
														55			118
														60			120
														58			114
														64			122
														58			119
														60			123
														59			123
														63			121
														59			115
														60			113
														60			118
														60			115
														52			117
														53			118
														62			125
														67			118
														59			115
														59			119
														51			121
														60			118
														59			120
														56			117
														53			120
														67			118
														60			114
														60			123
														66			122
														61			114
														56			120
														61			123
														62			115
														62			117
														64			113
														62			121
														58			117
														62			120
														53			119
														56			117
														63			121
														58			115
														58			118
														62			119
														56			119
														49			111
														64			118
														57			112
														61			119
														63			115
														59			119
														58			116
														59			116
														55			119
														68			111
														60			105
														68			110
														58			124
														54			117
														53			109
														58			118
														56			120
														60			115
														57			113
														70			117
														61			115
														54			113
														63			122
														52			113
														56			114
														61			121
														56			116
														65			123
														57			114
														61			114
														59			117
														60			116
														60			114
														60			114
														59			116
														62			120
														60			119
														59			121
														58			114
														58			116
														55			117
														63			118
														58			115
														66			122
														65			118
														60			118
														55			110
														67			116
														58			117
														60			110
														61			113
														59			125
														61			119
														60			115
														61			112
														62			116
														63			125
														60			121
														61			111
														69			122
														65			116
														60			124
														61			108
														57			114
														56			123
														62			119
														54			117
														60			109
														63			117
														56			120
														67			120
														61			116
														61			114
														60			115
														65			122
														54			119
														64			117
														65			113
														58			117
														61			118
														60			115
														63			117
														59			122
														58			119
														60			117
														55			124
														58			128
														62			116
														58			119
														63			118
														61			120
														59			113
														58			117
														54			115
														49			116
														58			111
														58			120
														60			118
														60			115
														53			114
														61			122
														58			116
														62			112
														57			115
														52			124
														63			114
														55			119
														68			116
														59			112
														60			118
														61			116
														68			117
														55			119
														57			110
														55			111
														60			111
														58			119
														63			121
														61			119
														54			120
														55			122
														66			117
														58			117
														64			122
														63			117
														62			116
														65			122
														57			115
														62			121
														61			116
														57			118
														61			119
														57			118
														56			110
														60			119
														61			118
														68			121
														63			118
														57			120
														57			118
														58			122
														56			117
														51			118
														56			124
														61			121
														62			118
														63			118
														57			115
														62			120
														57			115
														55			110
														61			122
														59			112
														61			122
														50			113
														67			107
														62			118
														70			115
[truncated: 8,001 more rows]

[truncated: 25 more sheets: Figure 2h, Figure 2i, Figure 3a, Figure 3b, Figure 3c, Figure 3d, Figure 3e, Figure 3f, Figure 3g, Figure 3h, Figure 4a, Figure 4b, Figure 4d, Figure 5c, Supp. Figure 1a, Supp. Figure 5c, Supp. Figure 5d, Supp. Figure 5e, Supp. Figure 5f, Supp. Figure 6a …]
